# Supplementary material for: mTOR-regulated U2af1 tandem exon splicing specifies transcriptome features for translational control
Source: Nucleic Acids Res. 2019 Sep 3;47(19):10373–87. doi: 10.1093/nar/gkz761 (PMC6821156; doi:10.1093/nar/gkz761)
Supplement: gkz761_Supplemental_Files [file gkz761_supplemental_files.zip]

Archive with 5 entries (5 files):
- Supplementary Document_revised_Final2.pdf
- Supplementary Table 1.xlsx
- Supplementary Table 2.xlsx
- Supplementary Table 3.xlsx
- Supplementary Table 4_rev.xlsx
