# Supplementary material for: mTOR-regulated U2af1 tandem exon splicing specifies transcriptome features for translational control
Source: Nucleic Acids Res. 2019 Sep 3;47(19):10373–87. doi: 10.1093/nar/gkz761 (PMC6821156; doi:10.1093/nar/gkz761)
Supplement: gkz761_Supplemental_Files [file gkz761_supplemental_files.zip › Supplementary Table 1.xlsx]

## Sheet: SE
Gene Name	P-value	Ratio difference	Chr Name	Exon Start	Exon End	Chr region
Snx14	9.28e-12	-1.02386	chr9	88400722	88400749	chr9:88400722-88400749
Ccdc88a	5.83e-05	-0.797552	chr11	29497342	29497426	chr11:29497342-29497426
Tom1	0.000117727	-0.763185	chr8	75059188	75059260	chr8:75059188-75059260
Clasp1	8.85e-09	-0.656942	chr1	118541674	118541698	chr1:118541674-118541698
Prepl	0.0147195	-0.642154	chr17	85088339	85088875	chr17:85088339-85088875
Prepl	0.0277	-0.613926	chr17	85088339	85088439	chr17:85088339-85088439
Clk4	0.0156113	-0.603732	chr11	51273077	51273168	chr11:51273077-51273168
Immt	4.15e-13	-0.586697	chr6	71853172	71853268	chr6:71853172-71853268
Ganab	0	-0.585554	chr19	8907850	8907916	chr19:8907850-8907916
Arhgef11	0.0829099	-0.584674	chr3	87734423	87734552	chr3:87734423-87734552
Pcdh19	2.69e-06	-0.574842	chrX	133682091	133682232	chrX:133682091-133682232
Mff	1.43e-07	-0.543684	chr1	82747082	82747142	chr1:82747082-82747142
Picalm	0.000328843	-0.52376	chr7	90182218	90182368	chr7:90182218-90182368
Tpm3	0	-0.495627	chr3	90091012	90091091	chr3:90091012-90091091
Epb41l1	0.0476109	-0.483378	chr2	156524880	156525288	chr2:156524880-156525288
Smpd4	0.000584026	-0.479135	chr16	17635481	17635568	chr16:17635481-17635568
Mbnl1	0.00179277	-0.455413	chr3	60621422	60621458	chr3:60621422-60621458
Max	6.45e-05	-0.453362	chr12	76961262	76961289	chr12:76961262-76961289
Slc23a2	0.0397309	-0.438862	chr2	132078412	132078501	chr2:132078412-132078501
Rap1gds1	0.045	-0.425663	chr3	138983721	138983868	chr3:138983721-138983868
Spata5	0.07025	-0.425653	chr3	37529982	37530019	chr3:37529982-37530019
Tpd52l2	8.49e-06	-0.415982	chr2	181511573	181511615	chr2:181511573-181511615
Tpm1	2.73e-07	-0.411276	chr9	67031950	67032026	chr9:67031950-67032026
Tlk2	0.031217	-0.41043	chr11	105209793	105209837	chr11:105209793-105209837
Picalm	0.0173666	-0.395926	chr7	90194272	90194296	chr7:90194272-90194296
Tpd52l2	1.22e-05	-0.392748	chr2	181511570	181511615	chr2:181511570-181511615
Mbnl1	0.084254	-0.39258	chr3	60622145	60622240	chr3:60622145-60622240
Gas2l1	0.071871	-0.384815	chr11	5064836	5065094	chr11:5064836-5065094
Atp11a	3.57e-09	-0.383267	chr8	12861639	12861724	chr8:12861639-12861724
Aldh1l2	0.0763984	-0.368377	chr10	83497471	83497570	chr10:83497471-83497570
Ncor2	0.00255765	-0.354108	chr5	125153606	125153652	chr5:125153606-125153652
Msl1	0.0275031	-0.337377	chr11	98802267	98802315	chr11:98802267-98802315
Kif21a	6.94e-05	-0.320522	chr15	90976470	90976509	chr15:90976470-90976509
Capn15	1.71e-06	-0.296932	chr17	25973090	25973379	chr17:25973090-25973379
Trip10	9.13e-10	-0.293785	chr17	57256859	57257027	chr17:57256859-57257027
Nsfl1c	1.95e-07	-0.277317	chr2	151502454	151502460	chr2:151502454-151502460
Clk2-scamp3	0.000286632	-0.275615	chr3	89169617	89169702	chr3:89169617-89169702
Dedd	0.0970908	-0.272147	chr1	171331252	171331285	chr1:171331252-171331285
Serhl	2.59e-05	-0.271072	chr15	83102624	83102644	chr15:83102624-83102644
Clk2-scamp3	0.000323919	-0.269618	chr3	89169614	89169702	chr3:89169614-89169702
Cpne1	0.0298453	-0.249834	chr2	156103348	156103397	chr2:156103348-156103397
Kifc5b	0.0141887	-0.240069	chr17	26921806	26921860	chr17:26921806-26921860
Mum1l1	0.00610412	-0.231589	chrX	139211358	139211435	chrX:139211358-139211435
Os9	0.00683236	-0.225462	chr10	127096914	127097079	chr10:127096914-127097079
Uspl1	0.0173394	-0.221681	chr5	149187707	149187834	chr5:149187707-149187834
1110038B12Rik	0.00168318	-0.214621	chr17	34950697	34950847	chr17:34950697-34950847
Atp13a3	0.0814	-0.205229	chr16	30321805	30321895	chr16:30321805-30321895
Uspl1	0.0291376	-0.202324	chr5	149187707	149187876	chr5:149187707-149187876
Ints10	9.8e-05	-0.198896	chr8	68824189	68824267	chr8:68824189-68824267
Fn1	2.71e-14	-0.176667	chr1	71613762	71614035	chr1:71613762-71614035
Vps29	0	-0.170267	chr5	122356793	122356805	chr5:122356793-122356805
Atp11a	0.000120903	-0.169902	chr8	12861639	12861844	chr8:12861639-12861844
Ap2b1	0.0560997	-0.163219	chr11	83364794	83364836	chr11:83364794-83364836
Pdlim7	0.000840479	-0.15939	chr13	55507863	55507880	chr13:55507863-55507880
Hnrnph2	7.1e-07	-0.15892	chrX	134602917	134602962	chrX:134602917-134602962
Kansl2	0.0142793	-0.15872	chr15	98531322	98531529	chr15:98531322-98531529
Fam220a	0.0628737	-0.154339	chr5	143551408	143551541	chr5:143551408-143551541
Large	0.0922796	-0.15176	chr8	73340193	73340286	chr8:73340193-73340286
Ptk2	0.000115576	-0.139468	chr15	73211986	73211995	chr15:73211986-73211995
Hsf1	2.6e-05	-0.138698	chr15	76499131	76499215	chr15:76499131-76499215
Pigq	0.00572379	-0.138491	chr17	25934093	25934273	chr17:25934093-25934273
Vcan	0.0678181	-0.13512	chr13	89702917	89705797	chr13:89702917-89705797
Zfp740	0.0812298	-0.128042	chr15	102205228	102205305	chr15:102205228-102205305
Slc38a10	1.2e-05	-0.126464	chr11	120108466	120108490	chr11:120108466-120108490
Celf1	0.06585	-0.118021	chr2	90987664	90987816	chr2:90987664-90987816
Axin1	0.00941225	-0.11661	chr17	26192515	26192623	chr17:26192515-26192623
Nap1l4	0.00135115	-0.114968	chr7	143518849	143518885	chr7:143518849-143518885
Flot2	1.48e-05	-0.113419	chr11	78053362	78053453	chr11:78053362-78053453
Strn3	0.0441447	-0.112607	chr12	51633578	51633719	chr12:51633578-51633719
Mff	0.0305269	-0.112432	chr1	82741817	82741976	chr1:82741817-82741976
Kansl2	0.0872156	-0.106764	chr15	98531322	98531437	chr15:98531322-98531437
Prrc2c	0.0650966	0.101915	chr1	162674102	162674151	chr1:162674102-162674151
Brd2	0.000845523	0.103464	chr17	34116597	34116689	chr17:34116597-34116689
Hnrnpc	0.00331729	0.104954	chr14	52098014	52098040	chr14:52098014-52098040
4833439L19Rik	0.0687003	0.106301	chr13	54559197	54559324	chr13:54559197-54559324
Zfp638	0.0807839	0.107287	chr6	83981683	83981785	chr6:83981683-83981785
Flna	0.00393589	0.107341	chrX	74232966	74232990	chrX:74232966-74232990
Carm1	0.08579	0.107583	chr9	21587850	21587919	chr9:21587850-21587919
Samhd1	0.0120133	0.10771	chr2	157101320	157101443	chr2:157101320-157101443
Gtf2i	0.0166052	0.108144	chr5	134272523	134272586	chr5:134272523-134272586
Map7d1	0.001022	0.110262	chr4	126238521	126238632	chr4:126238521-126238632
Luzp1	0.025319	0.111421	chr4	136539124	136539216	chr4:136539124-136539216
Prrc2b	0.0260838	0.112875	chr2	32229262	32229344	chr2:32229262-32229344
Prrc2c	0.0702109	0.11361	chr1	162675604	162675841	chr1:162675604-162675841
Rbm39	3.35e-10	0.113781	chr2	156177632	156177906	chr2:156177632-156177906
Mgrn1	0.0196769	0.114019	chr16	4934194	4934239	chr16:4934194-4934239
Grb10	0.0027264	0.115531	chr11	11954743	11954908	chr11:11954743-11954908
Tjap1	0.0251758	0.116963	chr17	46271799	46271929	chr17:46271799-46271929
Gtf3c2	0.0233298	0.117332	chr5	31173382	31173511	chr5:31173382-31173511
Ndel1	0.0316964	0.118968	chr11	68826169	68826204	chr11:68826169-68826204
Pdgfc	0.0409091	0.119311	chr3	81131017	81131076	chr3:81131017-81131076
Eif4h	1.02e-05	0.122282	chr5	134624440	134624500	chr5:134624440-134624500
Srsf7	8.76e-06	0.125376	chr17	80204621	80205081	chr17:80204621-80205081
Hdac7	2.8e-05	0.125957	chr15	97808659	97808770	chr15:97808659-97808770
Rtn4	6.68e-05	0.126039	chr11	29705534	29705591	chr11:29705534-29705591
Ubap2l	0.014702	0.129562	chr3	90001817	90001868	chr3:90001817-90001868
Pnpla6	0.00814577	0.131002	chr8	3516509	3516568	chr8:3516509-3516568
Nab2	0.0529861	0.132701	chr10	127662730	127662922	chr10:127662730-127662922
Arhgap1	0.0701189	0.134148	chr2	91651763	91651823	chr2:91651763-91651823
Senp1	0.0800824	0.134233	chr15	98061949	98062027	chr15:98061949-98062027
Luc7l2	7.96e-05	0.134545	chr6	38568846	38568917	chr6:38568846-38568917
Atp11a	0.00347852	0.134978	chr8	12863758	12863862	chr8:12863758-12863862
Erbb2ip	0.0482525	0.135169	chr13	103827906	103828216	chr13:103827906-103828216
Add1	4.73e-06	0.13779	chr5	34620831	34620918	chr5:34620831-34620918
Ctbp1	0.0847186	0.140154	chr5	33269441	33269634	chr5:33269441-33269634
Ldhb	0.0417826	0.1404	chr6	142492492	142492616	chr6:142492492-142492616
Mtmr2	0.0404543	0.141356	chr9	13783605	13783710	chr9:13783605-13783710
4833439L19Rik	0.0236673	0.141387	chr13	54564514	54564621	chr13:54564514-54564621
Nuf2	0.0651021	0.141972	chr1	169528735	169528811	chr1:169528735-169528811
Scarb1	0.0687137	0.142743	chr5	125281104	125281233	chr5:125281104-125281233
Rabggtb	1.37e-07	0.143127	chr3	153910063	153910161	chr3:153910063-153910161
Zdhhc16	0.0115736	0.143491	chr19	41939856	41939904	chr19:41939856-41939904
Srr	0.0236274	0.143927	chr11	74919436	74919662	chr11:74919436-74919662
4833439L19Rik	0.0111653	0.144652	chr13	54561692	54561871	chr13:54561692-54561871
Rtn4	2.84e-10	0.145825	chr11	29706409	29708770	chr11:29706409-29708770
Depdc1a	0.0404238	0.148313	chr3	159522525	159523356	chr3:159522525-159523356
Txnrd1	0.00386273	0.150339	chr10	82860523	82860630	chr10:82860523-82860630
Adam15	0.00417372	0.150977	chr3	89340400	89340472	chr3:89340400-89340472
Ankrd10	0.0408381	0.155038	chr8	11623696	11623858	chr8:11623696-11623858
Icmt	0.000235464	0.160303	chr4	152299136	152299245	chr4:152299136-152299245
Pphln1	0.0451119	0.161088	chr15	93452116	93452173	chr15:93452116-93452173
Kif1c	0.0553804	0.161843	chr11	70702371	70702551	chr11:70702371-70702551
Slc10a3	0.0377534	0.163013	chrX	74372613	74372682	chrX:74372613-74372682
Pbrm1	0.0508351	0.165377	chr14	31045329	31045425	chr14:31045329-31045425
Gon4l	0.0526716	0.167105	chr3	88875906	88875930	chr3:88875906-88875930
Sdccag3	0.0309305	0.167853	chr2	26388491	26388560	chr2:26388491-26388560
Gpbp1	0.0126727	0.168494	chr13	111447895	111447955	chr13:111447895-111447955
Clk4	0.00612805	0.170852	chr11	51270536	51270595	chr11:51270536-51270595
Kif1c	0.057	0.172543	chr11	70702445	70702551	chr11:70702445-70702551
Atf2	0.048759	0.173243	chr2	73870622	73870685	chr2:73870622-73870685
Rhot1	0.0018822	0.173384	chr11	80257513	80257636	chr11:80257513-80257636
2700029M09Rik	0.000678039	0.173932	chr8	60895460	60895650	chr8:60895460-60895650
Col16a1	0.0384317	0.177383	chr4	130081434	130081479	chr4:130081434-130081479
Rhot1	0.0268654	0.182211	chr11	80255861	80255957	chr11:80255861-80255957
Hnrnpab	1.32e-13	0.182504	chr11	51601749	51601890	chr11:51601749-51601890
Acly	3.66e-09	0.182608	chr11	100503159	100503189	chr11:100503159-100503189
Sfswap	0.00851467	0.183036	chr5	129559468	129559621	chr5:129559468-129559621
Myof	0.0598416	0.184898	chr19	37969906	37969945	chr19:37969906-37969945
Tcf7l1	0.0156292	0.186753	chr6	72648800	72648842	chr6:72648800-72648842
Anxa6	0.00123886	0.187923	chr11	54987050	54987068	chr11:54987050-54987068
Syce2	0.0473215	0.188938	chr8	84883430	84883584	chr8:84883430-84883584
Map4k4	0.00015646	0.189928	chr1	40003756	40003987	chr1:40003756-40003987
Col16a1	0.0100142	0.190152	chr4	130073068	130073116	chr4:130073068-130073116
Wnt10b	0.0148195	0.191453	chr15	98776517	98776780	chr15:98776517-98776780
Ubp1	0.0212889	0.193169	chr9	113959375	113959483	chr9:113959375-113959483
Tcf12	0.0027519	0.193228	chr9	71868998	71869070	chr9:71868998-71869070
Srsf11	6.15e-06	0.194136	chr3	158024697	158024761	chr3:158024697-158024761
Myo9b	0.00186	0.194874	chr8	71336875	71336965	chr8:71336875-71336965
Mink1	0.0592553	0.196698	chr11	70608588	70608699	chr11:70608588-70608699
Usp4	0.0759506	0.200817	chr9	108365829	108365970	chr9:108365829-108365970
Zfp638	0.0117	0.20372	chr6	83956693	83956762	chr6:83956693-83956762
Srr	0.00742595	0.20493	chr11	74909693	74909768	chr11:74909693-74909768
Ddr1	0.0740047	0.205166	chr17	35686480	35686591	chr17:35686480-35686591
Pxdn	0.0574372	0.20748	chr12	29979239	29979311	chr12:29979239-29979311
Traf7	0.000280109	0.207614	chr17	24514712	24514866	chr17:24514712-24514866
Srsf11	4.49e-06	0.209777	chr3	158024122	158024231	chr3:158024122-158024231
Tmem161a	0.0438402	0.213714	chr8	70174302	70174406	chr8:70174302-70174406
Foxk2	0.0899411	0.217816	chr11	121299583	121299793	chr11:121299583-121299793
Ifi27	0.0982741	0.218224	chr12	103437675	103437705	chr12:103437675-103437705
Fxr1	0.000368	0.219364	chr3	34068160	34068252	chr3:34068160-34068252
Csnk1d	0.00709699	0.221348	chr11	120964947	120965010	chr11:120964947-120965010
Pabpc4	0.00131448	0.221448	chr4	123295749	123295836	chr4:123295749-123295836
Ttc3	0.088	0.222293	chr16	94408553	94408716	chr16:94408553-94408716
Map4k4	0.0591338	0.226672	chr1	40011649	40011841	chr1:40011649-40011841
Fam134c	0.0496072	0.228385	chr11	101102882	101103009	chr11:101102882-101103009
Scrib	0.00120244	0.228654	chr15	76061738	76061801	chr15:76061738-76061801
Zfp207	0.0733971	0.229199	chr11	80389773	80389821	chr11:80389773-80389821
Tmem134	0.0103107	0.229528	chr19	4131030	4131075	chr19:4131030-4131075
Dcun1d5	0.0164645	0.230273	chr9	7205297	7205400	chr9:7205297-7205400
Snx11	0.0443877	0.231613	chr11	96775373	96775433	chr11:96775373-96775433
Tpm1	0	0.233783	chr9	67032465	67032541	chr9:67032465-67032541
Tead4	0.0347	0.23547	chr6	128247959	128248088	chr6:128247959-128248088
Magi3	0.0107067	0.238125	chr3	104016601	104016692	chr3:104016601-104016692
Ctnnd1	0.00259318	0.239538	chr2	84605183	84605246	chr2:84605183-84605246
Zfp251	0.0942968	0.239831	chr15	76870281	76870414	chr15:76870281-76870414
Golgb1	0.0129923	0.24024	chr16	36886130	36886228	chr16:36886130-36886228
Hnrnpm	0.00677917	0.24141	chr17	33652272	33652326	chr17:33652272-33652326
Stam	0.00119116	0.244911	chr2	14133642	14133708	chr2:14133642-14133708
Golgb1	0.0119777	0.245546	chr16	36886133	36886228	chr16:36886133-36886228
Fech	0.0700973	0.247182	chr18	64483333	64483457	chr18:64483333-64483457
Nfix	0.000608092	0.248038	chr8	84723727	84723850	chr8:84723727-84723850
Mroh1	0.0959399	0.250421	chr15	76432371	76432398	chr15:76432371-76432398
Rbms1	0.00161623	0.251675	chr2	60759758	60759806	chr2:60759758-60759806
Fip1l1	0.042195	0.252061	chr5	74564518	74564626	chr5:74564518-74564626
Fubp1	0.000130962	0.252656	chr3	152214824	152214887	chr3:152214824-152214887
Rnf126	0.0503247	0.253491	chr10	79761429	79761499	chr10:79761429-79761499
Kifap3	0.000515694	0.255165	chr1	163912071	163912137	chr1:163912071-163912137
l7Rn6	0.0725636	0.256115	chr7	89935726	89935964	chr7:89935726-89935964
Dock7	1.73e-05	0.256515	chr4	98993646	98993736	chr4:98993646-98993736
Ankrd11	0.0272613	0.257335	chr8	122900601	122900698	chr8:122900601-122900698
Morf4l1	0.0812371	0.257647	chr9	90103654	90103771	chr9:90103654-90103771
Morf4l1	0.0791499	0.257733	chr9	90103654	90103768	chr9:90103654-90103768
Lsm14a	0.0327496	0.259393	chr7	34357765	34357942	chr7:34357765-34357942
Dnajc5	3.4e-07	0.260287	chr2	181548925	181549000	chr2:181548925-181549000
Sun1	0.0129656	0.264309	chr5	139231126	139231237	chr5:139231126-139231237
Ttc3	0.000883102	0.266493	chr16	94387336	94387390	chr16:94387336-94387390
Rpain	0.0488	0.26716	chr11	70974993	70975040	chr11:70974993-70975040
Mbnl1	0.0230686	0.268087	chr3	60528755	60529804	chr3:60528755-60529804
Zcchc9	0.0767344	0.26824	chr13	91798822	91798891	chr13:91798822-91798891
Ubtf	0.00801478	0.26902	chr11	102310925	102311036	chr11:102310925-102311036
Gabpb2	5.55e-07	0.269049	chr3	95208839	95208936	chr3:95208839-95208936
Tcof1	3.57e-07	0.269864	chr18	60827339	60827447	chr18:60827339-60827447
Inip	0.059516	0.273746	chr4	59782253	59782334	chr4:59782253-59782334
Traf7	6.42e-05	0.276958	chr17	24514712	24514829	chr17:24514712-24514829
Bnip2	0.000205177	0.2777	chr9	70004305	70004341	chr9:70004305-70004341
Camk2g	0.00248867	0.281654	chr14	20745791	20745860	chr14:20745791-20745860
BC023829	0.0232061	0.282608	chrX	70465002	70465086	chrX:70465002-70465086
Bclaf1	0.0196999	0.28321	chr10	20334498	20334645	chr10:20334498-20334645
Sbf1	0.00549989	0.285897	chr15	89295951	89296029	chr15:89295951-89296029
Ociad1	9.86e-05	0.286228	chr5	73293965	73294010	chr5:73293965-73294010
Orc6	0.000464064	0.28638	chr8	85301108	85301238	chr8:85301108-85301238
Ktn1	0.0638045	0.287148	chr14	47704419	47704488	chr14:47704419-47704488
Pcyt2	0.000420688	0.292719	chr11	120613029	120613083	chr11:120613029-120613083
Pigq	0.0289751	0.293313	chr17	25932104	25932231	chr17:25932104-25932231
Helz	0.0297	0.298546	chr11	107555518	107555575	chr11:107555518-107555575
Ttc3	0.0013368	0.302423	chr16	94384345	94384388	chr16:94384345-94384388
Ptbp1	0	0.305787	chr10	79860116	79860194	chr10:79860116-79860194
Wnk1	0.000944783	0.306625	chr6	119952684	119952969	chr6:119952684-119952969
Ankrd10	0.00523139	0.306632	chr8	11620261	11620373	chr8:11620261-11620373
Ncor2	0.0363211	0.307145	chr5	125037061	125037166	chr5:125037061-125037166
Rpain	0.0577361	0.307329	chr11	70974068	70974132	chr11:70974068-70974132
Prr3	0.0391016	0.308243	chr17	35978710	35978781	chr17:35978710-35978781
Trit1	0.0913631	0.313227	chr4	123049151	123049264	chr4:123049151-123049264
Senp6	0.0514703	0.313524	chr9	80098885	80098906	chr9:80098885-80098906
Pbrm1	0.0242486	0.319529	chr14	31113848	31114004	chr14:31113848-31114004
Nme6	0.0126	0.321014	chr9	109835317	109835414	chr9:109835317-109835414
Slmap	0.00655024	0.322854	chr14	26459409	26459460	chr14:26459409-26459460
Cast	0.00147481	0.323306	chr13	74748804	74748861	chr13:74748804-74748861
Cd99l2	0.0854547	0.325091	chrX	71449938	71450007	chrX:71449938-71450007
Ehmt2	2.22e-16	0.32708	chr17	34905609	34905711	chr17:34905609-34905711
Arfgap1	0.0677425	0.327431	chr2	180979660	180979720	chr2:180979660-180979720
Ifi27	0.00587875	0.327467	chr12	103437389	103437524	chr12:103437389-103437524
Rdh13	0.0459082	0.329895	chr7	4434993	4435098	chr7:4434993-4435098
Ilf3	0.00018163	0.334635	chr9	21388111	21388150	chr9:21388111-21388150
Rbm39	0	0.335076	chr2	156178879	156178952	chr2:156178879-156178952
Edc3	0.0869675	0.335804	chr9	57715947	57716267	chr9:57715947-57716267
Depdc5	0.0296747	0.336357	chr5	32864009	32864312	chr5:32864009-32864312
Tor1aip2	0.000904074	0.337129	chr1	156041074	156041134	chr1:156041074-156041134
Trim46	0.0649095	0.338393	chr3	89238665	89238703	chr3:89238665-89238703
Abhd12	0.0568553	0.338668	chr2	150837351	150837434	chr2:150837351-150837434
Usp37	0.0303687	0.343806	chr1	74459914	74459980	chr1:74459914-74459980
Mdm1	0.0833	0.343831	chr10	118166624	118166684	chr10:118166624-118166684
Nrp2	0.0536243	0.344118	chr1	62812533	62812584	chr1:62812533-62812584
Fam188a	0.0779977	0.344694	chr2	12403997	12404168	chr2:12403997-12404168
Fmnl2	0.092444	0.344936	chr2	53130411	53130458	chr2:53130411-53130458
Zfp346	0.0664305	0.345739	chr13	55130533	55130627	chr13:55130533-55130627
Reps1	0.00150136	0.34616	chr10	18107667	18107748	chr10:18107667-18107748
Srsf7	0.0404	0.346445	chr17	80202168	80202204	chr17:80202168-80202204
Fn1	0	0.348551	chr1	71603659	71603929	chr1:71603659-71603929
Nek1	0.0324765	0.357516	chr8	61071750	61071834	chr8:61071750-61071834
Erbb2ip	0.00725939	0.357956	chr13	103827906	103828023	chr13:103827906-103828023
Ift20	0.000758626	0.361468	chr11	78538509	78538738	chr11:78538509-78538738
Ttc3	0.0380516	0.366185	chr16	94409683	94409729	chr16:94409683-94409729
Eml4	0.0410817	0.373369	chr17	83428215	83428248	chr17:83428215-83428248
Rnf14	0.00130288	0.373427	chr18	38301655	38301807	chr18:38301655-38301807
Tnk2	3.81e-05	0.377132	chr16	32680899	32680995	chr16:32680899-32680995
Slc39a13	5.61e-07	0.382597	chr2	91064905	91065007	chr2:91064905-91065007
Ubn1	0.0361091	0.38522	chr16	5081893	5081983	chr16:5081893-5081983
Kat7	0.0690924	0.387907	chr11	95291519	95291609	chr11:95291519-95291609
Lsm6	0.00269647	0.39303	chr8	78819986	78820085	chr8:78819986-78820085
Naa50	0.00888013	0.396006	chr16	44157073	44157193	chr16:44157073-44157193
Fgfr1op2	0.0184691	0.396129	chr6	146592633	146592747	chr6:146592633-146592747
Srpk1	4.76e-06	0.402052	chr17	28600242	28600456	chr17:28600242-28600456
Thap3	0.0831003	0.414516	chr4	151983634	151983736	chr4:151983634-151983736
U2surp	0.0851669	0.418346	chr9	95500687	95500819	chr9:95500687-95500819
Prrx1	5.23e-10	0.420976	chr1	163253976	163254048	chr1:163253976-163254048
Rsrp1	2.87e-13	0.422196	chr4	134925776	134925821	chr4:134925776-134925821
Ubqln1	1.47e-10	0.423469	chr13	58180821	58180905	chr13:58180821-58180905
Eif4g2	3.9e-07	0.42494	chr7	111076279	111076393	chr7:111076279-111076393
Slmap	0.0533689	0.433263	chr14	26416202	26416292	chr14:26416202-26416292
Rnf185	4.4e-06	0.435438	chr11	3428883	3428902	chr11:3428883-3428902
Myo1b	0.00204491	0.435748	chr1	51768649	51768736	chr1:51768649-51768736
Tmem55b	0.000323735	0.435807	chr14	50929201	50929307	chr14:50929201-50929307
Eif4a2	0.00280509	0.439151	chr16	23109119	23109259	chr16:23109119-23109259
Mtg2	0.0974111	0.439508	chr2	180078003	180078142	chr2:180078003-180078142
Pcbp2	1.11e-16	0.442913	chr15	102485947	102486040	chr15:102485947-102486040
Eef1d	0.0996455	0.448938	chr15	75900690	75900762	chr15:75900690-75900762
Zfp638	0.0019946	0.449014	chr6	83957508	83957592	chr6:83957508-83957592
Tecr	1.78e-15	0.449068	chr8	83573410	83573455	chr8:83573410-83573455
Arfrp1	0.0967904	0.450116	chr2	181361000	181361071	chr2:181361000-181361071
Trub2	0.0275247	0.454256	chr2	29783311	29783373	chr2:29783311-29783373
Bag6	0	0.455685	chr17	35142497	35142605	chr17:35142497-35142605
Sh3kbp1	0.0541245	0.462159	chrX	159961764	159961893	chrX:159961764-159961893
Crlf3	0.0388702	0.467645	chr11	80048591	80048704	chr11:80048591-80048704
Rsrc2	0.000247	0.469291	chr5	123742778	123742856	chr5:123742778-123742856
Kansl1	0.0535366	0.476317	chr11	104368679	104368778	chr11:104368679-104368778
Evl	0.0158337	0.477251	chr12	108683347	108683410	chr12:108683347-108683410
Golga2	0.000278161	0.47762	chr2	32296625	32296721	chr2:32296625-32296721
Preb	0.0431836	0.479318	chr5	30955929	30956089	chr5:30955929-30956089
Tpd52l2	0.0328677	0.484927	chr2	181502875	181502935	chr2:181502875-181502935
Zfp617	0.00327699	0.491987	chr8	71929137	71929198	chr8:71929137-71929198
BC068281	0.0950043	0.495733	chr12	4848862	4849113	chr12:4848862-4849113
Trit1	0.00332091	0.496276	chr4	123052065	123052175	chr4:123052065-123052175
Arhgap10	0.000212067	0.501652	chr8	77259056	77259209	chr8:77259056-77259209
Lsm14b	0.0335624	0.50512	chr2	180031793	180031871	chr2:180031793-180031871
Zdhhc20	0.0252222	0.505549	chr14	57837590	57837667	chr14:57837590-57837667
Lta4h	0.00257686	0.506043	chr10	93482249	93482332	chr10:93482249-93482332
AI987944	0.0829107	0.512589	chr7	41388107	41388255	chr7:41388107-41388255
Ppp3cb	4.28e-09	0.512805	chr14	20503246	20503276	chr14:20503246-20503276
Zfp740	4.15e-06	0.514632	chr15	102208752	102208876	chr15:102208752-102208876
Zfp317	0.00581894	0.520522	chr9	19632333	19632388	chr9:19632333-19632388
Cobll1	0.000169064	0.521515	chr2	65105714	65105828	chr2:65105714-65105828
Pml	0.00748845	0.524366	chr9	58230490	58230628	chr9:58230490-58230628
Zyx	1.32e-05	0.529062	chr6	42351269	42351362	chr6:42351269-42351362
Clock	0.096021	0.548529	chr5	76235765	76235855	chr5:76235765-76235855
Rbfox2	0.0017086	0.548908	chr15	77105576	77105669	chr15:77105576-77105669
Cmtm7	0.0980791	0.549606	chr9	114761906	114762005	chr9:114761906-114762005
Wnk1	0.00407524	0.558155	chr6	119944700	119944784	chr6:119944700-119944784
Atg16l1	0.0164642	0.562707	chr1	87774812	87774869	chr1:87774812-87774869
Adgrl2	3.5e-08	0.563776	chr3	148849765	148849804	chr3:148849765-148849804
Nexn	0.0706851	0.573112	chr3	152249659	152249701	chr3:152249659-152249701
Pcbp2	0	0.573385	chr15	102488775	102488814	chr15:102488775-102488814
Gtf2ird1	0.0155738	0.595332	chr5	134382529	134382586	chr5:134382529-134382586
Tcp1	0	0.598115	chr17	12917797	12917883	chr17:12917797-12917883
Dtnb	0.00303236	0.601826	chr12	3774569	3774610	chr12:3774569-3774610
Zc3h18	0.0647151	0.607662	chr8	122411637	122411703	chr8:122411637-122411703
Ogfod1	0.0167324	0.61584	chr8	94055535	94055664	chr8:94055535-94055664
Npcd	1.83e-05	0.634001	chr15	79828687	79828978	chr15:79828687-79828978
Dph7	0.0823164	0.635574	chr2	24963455	24963543	chr2:24963455-24963543
Asph	0.0617693	0.646908	chr4	9598732	9598780	chr4:9598732-9598780
Col4a3bp	0.00333568	0.646992	chr13	96616993	96617071	chr13:96616993-96617071
Bcor	0.0019128	0.652441	chrX	12055638	12055692	chrX:12055638-12055692
Gprasp1	0.0013709	0.688246	chrX	135743562	135743614	chrX:135743562-135743614
Guf1	0.0783214	0.715617	chr5	69563082	69563222	chr5:69563082-69563222
Rnf138	0.00915779	0.741976	chr18	21024408	21024516	chr18:21024408-21024516
Myef2	0.0152646	0.746774	chr2	125097562	125097634	chr2:125097562-125097634
Myo1b	0.0102119	0.771085	chr1	51766821	51766908	chr1:51766821-51766908
Cask	0.00159927	0.782187	chrX	13552372	13552441	chrX:13552372-13552441
Exosc1	0.095951	0.805532	chr19	41928024	41928113	chr19:41928024-41928113
Zfp280c	9.34e-05	0.814422	chrX	48543584	48543703	chrX:48543584-48543703
Zfp248	0.070053	0.822579	chr6	118453845	118453887	chr6:118453845-118453887
Arhgap17	0.0139713	0.834876	chr7	123294471	123294705	chr7:123294471-123294705
Brd8	0.00765154	0.849306	chr18	34610409	34610628	chr18:34610409-34610628
Herc6	0.0649948	1.00314	chr6	57607041	57607178	chr6:57607041-57607178
Hnrnpd	0.0039216	1.32667	chr5	99976533	99976590	chr5:99976533-99976590
Agfg1	1.62e-10	1.88002	chr1	82886374	82886467	chr1:82886374-82886467

## Sheet: MXE
Gene Name	P-value	Ratio difference	Chr Name	Exon Start	Exon End	Chr region
P4ha1	4.02e-07	0.400279	chr10	59354339	59354410	chr10:59354339-59354410
P4ha1	0.0158064	-0.340279	chr10	59355349	59355420	chr10:59355349-59355420
Rnf185	4.4e-06	0.435438	chr11	3428883	3428902	chr11:3428883-3428902
P4ha2	0.00108769	0.61215	chr11	54126237	54126297	chr11:54126237-54126297
P4ha2	0.0341384	-0.34373	chr11	54126345	54126411	chr11:54126345-54126411
Flot2	1.48e-05	-0.113419	chr11	78053362	78053453	chr11:78053362-78053453
Rhot1	0.0268654	0.182211	chr11	80255861	80255957	chr11:80255861-80255957
Rhot1	0.0018822	0.173384	chr11	80257513	80257636	chr11:80257513-80257636
Ifi27	0.00587875	0.327467	chr12	103437389	103437524	chr12:103437389-103437524
Ifi27	0.0982741	0.218224	chr12	103437675	103437705	chr12:103437675-103437705
Max	6.45e-05	-0.453362	chr12	76961262	76961289	chr12:76961262-76961289
Erbb2ip	0.00725939	0.357956	chr13	103827906	103828023	chr13:103827906-103828023
Pdlim7	0.000840479	-0.15939	chr13	55507863	55507880	chr13:55507863-55507880
H2afy	0.0433513	0.414332	chr13	56088251	56088342	chr13:56088251-56088342
H2afy	0.0702481	-0.509365	chr13	56089757	56089857	chr13:56089757-56089857
Vcan	0.0678	-0.13512	chr13	89702917	89705797	chr13:89702917-89705797
Eef1d	0.0996455	0.448938	chr15	75900690	75900762	chr15:75900690-75900762
Dlg1	0.0444454	-0.183311	chr16	31847635	31847669	chr16:31847635-31847669
Golgb1	0.0129923	0.24024	chr16	36886130	36886228	chr16:36886130-36886228
U2af1	0.000134858	-0.532578	chr17	31652501	31652568	chr17:31652501-31652568
Tmem134	0.0103107	0.229528	chr19	4131030	4131075	chr19:4131030-4131075
Prrc2c	0.0702109	0.11361	chr1	162675604	162675841	chr1:162675604-162675841
Map4k4	0.00015646	0.189928	chr1	40003756	40003987	chr1:40003756-40003987
Mtg2	0.0974111	0.439508	chr2	180078003	180078142	chr2:180078003-180078142
Golga2	0.000278161	0.47762	chr2	32296625	32296721	chr2:32296625-32296721
Celf1	0.06585	-0.118021	chr2	90987664	90987816	chr2:90987664-90987816
Tpm2	1.15e-12	-1.75004	chr4	43518643	43518719	chr4:43518643-43518719
Tpm2	0	1.48408	chr4	43519002	43519078	chr4:43519002-43519078
Ncor2	0.00255765	-0.354108	chr5	125153606	125153652	chr5:125153606-125153652
Cacna1c	0.00595555	0.645604	chr6	118638426	118638510	chr6:118638426-118638510
Ankrd10	0.00523139	0.306632	chr8	11620261	11620373	chr8:11620261-11620373
Ankrd10	0.0408381	0.155038	chr8	11623696	11623858	chr8:11623696-11623858
Atp11a	3.57e-09	-0.383267	chr8	12861639	12861724	chr8:12861639-12861724
Atp11a	0.000120903	-0.169902	chr8	12861639	12861844	chr8:12861639-12861844
Atp11a	0.00348	0.134978	chr8	12863758	12863862	chr8:12863758-12863862
Ints10	9.8e-05	-0.198896	chr8	68824189	68824267	chr8:68824189-68824267
Pkm	1.56e-07	0.138191	chr9	59675567	59675734	chr9:59675567-59675734
Tpm1	2.73e-07	-0.411276	chr9	67031950	67032026	chr9:67031950-67032026
Tpm1	0	0.233783	chr9	67032465	67032541	chr9:67032465-67032541
Tpm1	0.00316062	0.30599	chr9	67047785	67047911	chr9:67047785-67047911
Hnrnph2	7.1e-07	-0.15892	chrX	134602917	134602962	chrX:134602917-134602962
Cask	0.00159927	0.782187	chrX	13552372	13552441	chrX:13552372-13552441
Gprasp1	0.0013709	0.688246	chrX	135743562	135743614	chrX:135743562-135743614

## Sheet: A5SS
Gene Name	P-value	Ratio difference	Chr Name	Exon Start	Exon End	Chr region
Rnf146	0.0678165	0.197824	chr10	29361962	29361984	chr10:29361962-29361984
Cnot6	0.0645027	0.168456	chr11	49685246	49685263	chr11:49685246-49685263
Mprip	7.15e-10	-0.409409	chr11	59737229	59737582	chr11:59737229-59737582
Derl2	0.0796202	-0.113606	chr11	71019107	71019144	chr11:71019107-71019144
Srsf5	0.00532797	-0.142808	chr12	80945669	80945798	chr12:80945669-80945798
Srsf5	0.00494483	-0.144951	chr12	80945673	80945798	chr12:80945673-80945798
Lgals8	0.041345	-0.193922	chr13	12461239	12461427	chr13:12461239-12461427
Mphosph8	0.0700901	-0.160048	chr14	56674740	56674775	chr14:56674740-56674775
Zfp740	0.0875002	0.219471	chr15	102204884	102205086	chr15:102204884-102205086
Wdyhv1	0.0288296	-0.151162	chr15	58148434	58148441	chr15:58148434-58148441
Trmt2a	0.0795156	-0.125793	chr16	18249252	18249298	chr16:18249252-18249298
Pigp	0.0706273	-1.30487	chr16	94370739	94370895	chr16:94370739-94370895
Zfp51	0.0210411	-0.439946	chr17	21450408	21450421	chr17:21450408-21450421
Mapk8ip3	0.0722828	-0.40003	chr17	24906145	24906174	chr17:24906145-24906174
Mtch1	0.00673892	-0.112353	chr17	29336165	29336218	chr17:29336165-29336218
2700099C18Rik	0.0237	-0.614161	chr17	94763883	94763924	chr17:94763883-94763924
Tcf4	0.0780282	-0.280645	chr18	69678118	69678129	chr18:69678118-69678129
Chuk	1.13e-09	-0.820217	chr19	44077244	44077263	chr19:44077244-44077263
Ehbp1l1	0.00996833	-0.333243	chr19	5717660	5719948	chr19:5717660-5719948
Ehbp1l1	0.0123823	-0.329742	chr19	5717660	5720185	chr19:5717660-5720185
Ikbke	0.0787633	-0.97232	chr1	131275705	131275779	chr1:131275705-131275779
Smg7	0.0825386	-0.201445	chr1	152848594	152848734	chr1:152848594-152848734
Cep170	0.0858694	0.119194	chr1	176742469	176742501	chr1:176742469-176742501
Sec23b	0.0693071	-0.101343	chr2	144556325	144556342	chr2:144556325-144556342
Cep250	0.0430632	-0.20018	chr2	155956658	155956662	chr2:155956658-155956662
Mtg2	0.0585344	-0.352135	chr2	180084283	180084312	chr2:180084283-180084312
Celf2	0.0876762	0.862739	chr2	6560657	6560671	chr2:6560657-6560671
Hnrnpa3	0.00252712	0.74602	chr2	75659324	75659389	chr2:75659324-75659389
Ampd2	0.00583109	-0.17283	chr3	108075496	108075531	chr3:108075496-108075531
Ubap2l	0.0637602	0.284126	chr3	90031294	90031311	chr3:90031294-90031311
Snapin	0.0704297	0.31042	chr3	90490830	90490837	chr3:90490830-90490837
Szt2	0.00469677	-0.604309	chr4	118377865	118377870	chr4:118377865-118377870
Pabpc4	0.0893977	-0.213075	chr4	123295274	123295321	chr4:123295274-123295321
Cdk11b	7.66e-06	0.19843	chr4	155625655	155625773	chr4:155625655-155625773
Zscan21	0.000133	-0.32047	chr5	138116989	138117007	chr5:138116989-138117007
Cacna1c	0.0746	-0.668536	chr6	118637728	118637736	chr6:118637728-118637736
Htra2	0.0392767	-0.106283	chr6	83052999	83053038	chr6:83052999-83053038
Nup98	0.0172045	-0.339645	chr7	102180375	102180428	chr7:102180375-102180428
Clasrp	0.0892006	0.375479	chr7	19584778	19584784	chr7:19584778-19584784
Plaur	4.41e-05	-0.201045	chr7	24472055	24472272	chr7:24472055-24472272
Irf3	0.0732979	-0.160169	chr7	44997909	44998066	chr7:44997909-44998066
Mrps11	0.0499478	-0.101403	chr7	78783681	78783686	chr7:78783681-78783686
Whamm	0.0841452	-0.776957	chr7	81574703	81574719	chr7:81574703-81574719
Cbfb	0.0309577	-0.166295	chr8	105202548	105202578	chr8:105202548-105202578
Vac14	0.00783232	-0.155609	chr8	110710493	110710556	chr8:110710493-110710556
Upf1	0.012913	-0.136946	chr8	70339980	70340015	chr8:70339980-70340015
Fam32a	8.43e-08	-0.158158	chr8	72221982	72222070	chr8:72221982-72222070
Dcaf15	1.22e-05	-0.179027	chr8	84097621	84097737	chr8:84097621-84097737
Rad23a	0.0400306	0.34512	chr8	84835753	84835820	chr8:84835753-84835820
A230103J11Rik	0.00102782	0.121186	chr8	85060242	85060407	chr8:85060242-85060407
Sin3a	0.0586131	-0.125101	chr9	57118163	57118171	chr9:57118163-57118171
Hmgn3	0.0765018	-0.273362	chr9	83110991	83111034	chr9:83110991-83111034
Zmym3	0.00958624	0.456252	chrX	101409610	101409633	chrX:101409610-101409633

## Sheet: A3SS
Gene Name	P-value	Ratio difference	Chr Name	Exon Start	Exon End	Chr region
Cpsf6	0.00363013	0.58594	chr10	117356125	117356127	chr10:117356125-117356127
Utrn	0.0558909	0.409123	chr10	12861706	12861735	chr10:12861706-12861735
Mier2	0.0282006	0.155559	chr10	79549680	79549853	chr10:79549680-79549853
Tcf3	0.0353329	-0.260024	chr10	80410622	80410624	chr10:80410622-80410624
Rexo1	0.0246964	-0.225153	chr10	80544421	80544444	chr10:80544421-80544444
Mknk2	0.000118744	-0.106944	chr10	80672016	80672074	chr10:80672016-80672074
Sppl2b	0.0532678	-0.20315	chr10	80863176	80863178	chr10:80863176-80863178
Apaf1	0.0128814	-0.750332	chr10	91080089	91080131	chr10:91080089-91080131
Stxbp5	0.0986643	0.693768	chr10	9778067	9778071	chr10:9778067-9778071
Atp6v0a1	0.0816772	-0.387352	chr11	101026659	101026676	chr11:101026659-101026676
Atp6v0a1	0.0795317	-0.392333	chr11	101026659	101026679	chr11:101026659-101026679
Atp6v0a1	0.0691625	-0.420876	chr11	101026677	101026679	chr11:101026677-101026679
Fam134c	0.0257	0.382291	chr11	101099118	101099140	chr11:101099118-101099140
Atxn7l3	4.18e-07	-0.360304	chr11	102293322	102293342	chr11:102293322-102293342
Fbf1	0.0408249	-0.425338	chr11	116152945	116152947	chr11:116152945-116152947
Npm1	0.0837	-0.148037	chr11	33161589	33161627	chr11:33161589-33161627
Ewsr1	0.0196664	-0.202442	chr11	5079520	5079522	chr11:5079520-5079522
Ctc1	0.0647604	-0.298313	chr11	69031410	69031412	chr11:69031410-69031412
Arrb2	0.0622	-0.161042	chr11	70439817	70439849	chr11:70439817-70439849
Kif1c	0.0578	0.145187	chr11	70702371	70702444	chr11:70702371-70702444
Nup88	0.00218556	-0.210254	chr11	70944971	70944985	chr11:70944971-70944985
Tsr1	0.0628	0.129252	chr11	74908045	74908046	chr11:74908045-74908046
Cdk12	0.0578151	0.313831	chr11	98249682	98249708	chr11:98249682-98249708
Ifi27	0.00356587	0.358309	chr12	103437389	103437448	chr12:103437389-103437448
Snx13	0.000639359	-0.833021	chr12	35119732	35119764	chr12:35119732-35119764
Hif1a	0.0861286	-0.294434	chr12	73941687	73941728	chr12:73941687-73941728
Erbb2ip	0.00130835	0.394609	chr13	103824849	103824926	chr13:103824849-103824926
E2f3	0.0955168	-0.349722	chr13	29918778	29918795	chr13:29918778-29918795
Rnf44	0.0574391	-0.198979	chr13	54684076	54684150	chr13:54684076-54684150
Rnf44	0.0049035	-0.25643	chr13	54684087	54684150	chr13:54684087-54684150
Papd4	0.0388569	-0.364192	chr13	93174707	93174718	chr13:93174707-93174718
Rbm26	0.00160943	-0.223237	chr14	105150394	105150408	chr14:105150394-105150408
Tns2	0.016769	-0.148779	chr15	102112407	102112427	chr15:102112407-102112427
Espl1	0.0311836	-0.139462	chr15	102296705	102296758	chr15:102296705-102296758
Pcbp2	0.0111567	-0.117131	chr15	102473260	102473283	chr15:102473260-102473283
Ubr5	0.0480661	-0.171534	chr15	38038010	38038027	chr15:38038010-38038027
Hdac7	0.057748	0.202569	chr15	97807768	97807788	chr15:97807768-97807788
Kansl2	0.00120175	-0.229244	chr15	98531438	98531529	chr15:98531438-98531529
Dgcr6	0.00440418	-0.212317	chr16	18070081	18070089	chr16:18070081-18070089
Glyr1	0.0172215	-0.164196	chr16	5021431	5021448	chr16:5021431-5021448
Pcnp	0.0463423	-0.158549	chr16	56024387	56024438	chr16:56024387-56024438
Tsc2	0.0896197	0.250895	chr17	24604990	24604992	chr17:24604990-24604992
Tsr3	0.000437538	-0.331305	chr17	25240998	25241062	chr17:25240998-25241062
Tomm6	2.13e-09	-0.169916	chr17	47687009	47687062	chr17:47687009-47687062
Foxp4	0.0782081	0.105931	chr17	47875689	47875724	chr17:47875689-47875724
Ppp4r1	0.0319296	-0.10287	chr17	65803159	65803209	chr17:65803159-65803209
Prepl	0.0159543	-0.622291	chr17	85088440	85088875	chr17:85088440-85088875
2700099C18Rik	0.00104929	-0.419759	chr17	94771112	94771132	chr17:94771112-94771132
Pdgfrb	0.0672	-0.122743	chr18	61068741	61068743	chr18:61068741-61068743
Prpf19	0.0201655	-0.161586	chr19	10898925	10898981	chr19:10898925-10898981
Cuedc2	0.0567431	-0.319353	chr19	46331620	46331640	chr19:46331620-46331640
Sipa1	0.0101	0.188623	chr19	5661624	5661626	chr19:5661624-5661626
Fam89b	0.000134671	-0.122231	chr19	5728869	5728878	chr19:5728869-5728878
Fau	0.083285	-0.224933	chr19	6058242	6058244	chr19:6058242-6058244
Sf1	1.8e-10	0.277093	chr19	6375657	6376294	chr19:6375657-6376294
Cyb5r1	0.00319607	0.221941	chr1	134407816	134408402	chr1:134407816-134408402
Camsap2	0.0785884	-0.200604	chr1	136274874	136274900	chr1:136274874-136274900
Ivns1abp	2.99e-06	-0.39021	chr1	151355166	151356127	chr1:151355166-151356127
Cd34	0.0119871	-0.104033	chr1	194959779	194959934	chr1:194959779-194959934
Map4k4	0.00146	-0.181271	chr1	40000530	40000622	chr1:40000530-40000622
Ube2f	0.042716	-0.168979	chr1	91254214	91254258	chr1:91254214-91254258
Ube2f	0.0528846	-0.164778	chr1	91254214	91254261	chr1:91254214-91254261
Thbs1	0.0443663	-0.113403	chr2	118114650	118114652	chr2:118114650-118114652
Serf2	0.00499005	-0.355631	chr2	121450697	121450719	chr2:121450697-121450719
Bub1	0.0340684	0.202706	chr2	127821857	127821859	chr2:127821857-127821859
Romo1	0.0191533	-0.121954	chr2	156144444	156144457	chr2:156144444-156144457
Mrgbp	0.0662781	-0.400558	chr2	180584693	180584795	chr2:180584693-180584795
Rtel1	0.0109161	-0.433126	chr2	181355309	181355326	chr2:181355309-181355326
Snapc4	0.057965	-0.331421	chr2	26363769	26363792	chr2:26363769-26363792
Surf1	0.000356856	-0.191616	chr2	26915730	26915769	chr2:26915730-26915769
Fnbp1	0.0409873	0.422888	chr2	31053138	31053167	chr2:31053138-31053167
Hnrnpa3	0.0640726	0.552149	chr2	75665397	75667999	chr2:75665397-75667999
Slc39a13	0.00628921	-0.214293	chr2	91065701	91065714	chr2:91065701-91065714
Slc39a13	0.00272121	-0.20699	chr2	91065701	91065739	chr2:91065701-91065739
Slc39a13	0.0015345	-0.203236	chr2	91065715	91065739	chr2:91065715-91065739
Api5	0.0693634	0.150791	chr2	94413782	94413786	chr2:94413782-94413786
Usp33	0.0187519	-0.366026	chr3	152374890	152374913	chr3:152374890-152374913
Rabggtb	0.0120617	-0.194633	chr3	153908900	153908915	chr3:153908900-153908915
Plk4	0.089436	0.268026	chr3	40805007	40805010	chr3:40805007-40805010
Dclk1	0.027	-0.231753	chr3	55480333	55480335	chr3:55480333-55480335
Rit1	0.000573	-0.428549	chr3	88717572	88717600	chr3:88717572-88717600
Ubap2l	0.0533074	0.287628	chr3	90002474	90002476	chr3:90002474-90002476
Dhdds	8.05e-07	0.552175	chr4	134000340	134000393	chr4:134000340-134000393
Rsrp1	0	0.527381	chr4	134926025	134926733	chr4:134926025-134926733
Mrto4	0.000654021	-0.114502	chr4	139349718	139349739	chr4:139349718-139349739
Exosc10	0.0399973	0.123201	chr4	148581757	148581760	chr4:148581757-148581760
Tardbp	0	1.01448	chr4	148625375	148625376	chr4:148625375-148625376
Rere	0.00162657	-0.187188	chr4	150619000	150619023	chr4:150619000-150619023
Ccnl2	0.0305253	0.188237	chr4	155818538	155820327	chr4:155818538-155820327
Mxra8	0.00235068	0.172575	chr4	155840905	155840913	chr4:155840905-155840913
9430015G10Rik	0.0401606	-0.245026	chr4	156113888	156113927	chr4:156113888-156113927
Nfx1	0.0839632	0.120978	chr4	41011526	41012056	chr4:41011526-41012056
6330416G13Rik	0.0326716	0.183895	chr4	63560881	63560910	chr4:63560881-63560910
Usp1	0.013788	-0.144638	chr4	98926435	98926453	chr4:98926435-98926453
Mvk	7.83e-05	-0.382963	chr5	114450240	114450275	chr5:114450240-114450275
Gtf2i	0.000171698	-0.316195	chr5	134243588	134243599	chr5:134243588-134243599
Stard13	1.7e-05	-0.367	chr5	151059619	151059675	chr5:151059619-151059675
Fastk	0.00158069	-0.223791	chr5	24442084	24442100	chr5:24442084-24442100
Nub1	0.00138559	-0.484342	chr5	24689379	24689391	chr5:24689379-24689391
Eif2b4	0.0258379	-0.216173	chr5	31192626	31192770	chr5:31192626-31192770
Chd4	2.16e-06	-0.173168	chr6	125100777	125100797	chr6:125100777-125100797
Chd4	0.0587448	0.116764	chr6	125102431	125102469	chr6:125102431-125102469
Slc25a13	0.0189492	-0.183015	chr6	6110022	6110024	chr6:6110022-6110024
Ptcd3	0.00664653	-0.11013	chr6	71883593	71883602	chr6:71883593-71883602
Zfp771	0.00330691	-0.143407	chr7	127244971	127244983	chr7:127244971-127244983
Fus	0.0408626	0.109773	chr7	127971837	127971839	chr7:127971837-127971839
Slc25a22	0.0189502	-0.191626	chr7	141432140	141432158	chr7:141432140-141432158
Fkrp	0.00290528	-0.423251	chr7	16815124	16815126	chr7:16815124-16815126
Strn4	0.0073231	-0.194319	chr7	16831464	16831484	chr7:16831464-16831484
Exosc5	0.00778837	-0.605007	chr7	25664247	25664325	chr7:25664247-25664325
Lin37	0.0447229	-0.300337	chr7	30557959	30558084	chr7:30557959-30558084
Ankrd27	0.0300966	0.377503	chr7	35622304	35622307	chr7:35622304-35622307
Prpf31	0.0117736	0.395316	chr7	3638630	3638647	chr7:3638630-3638647
Acd	0.00223718	-0.288986	chr8	105700049	105700160	chr8:105700049-105700160
Fuk	0.00361402	-0.309385	chr8	110889741	110889838	chr8:110889741-110889838
Dctd	0.0522266	-0.13366	chr8	48138178	48138780	chr8:48138178-48138780
Use1	0.0257731	-0.136878	chr8	71367497	71367642	chr8:71367497-71367642
Cherp	0.0286901	-0.128449	chr8	72468487	72468519	chr8:72468487-72468519
Trmt1	0.0114953	-0.108912	chr8	84690772	84690809	chr8:84690772-84690809
Trmt1	0.00356471	-0.160406	chr8	84690801	84690809	chr8:84690801-84690809
Tnpo2	8.33e-10	-0.254792	chr8	85054691	85054720	chr8:85054691-85054720
Parp3	0.0838144	-0.230748	chr9	106474521	106474535	chr9:106474521-106474535
Rbm6	0.000169671	-0.467221	chr9	107853404	107853674	chr9:107853404-107853674
Map4	0.0107682	0.356242	chr9	110081734	110081839	chr9:110081734-110081839
Cep295	0.063536	0.432611	chr9	15323711	15323713	chr9:15323711-15323713
Arhgef12	0.0891062	0.223681	chr9	43008109	43008111	chr9:43008109-43008111
Neo1	0.000462061	-0.125398	chr9	58907047	58907094	chr9:58907047-58907094
Sltm	0.0161718	-0.485615	chr9	70573456	70573509	chr9:70573456-70573509
Dopey1	0.0175764	-0.715483	chr9	86512557	86512559	chr9:86512557-86512559
Taf1	0.0605595	-0.236119	chrX	101540759	101540821	chrX:101540759-101540821
Ngfrap1	0.00651774	-0.124514	chrX	136271262	136271307	chrX:136271262-136271307
Ngfrap1	0.00687533	-0.127594	chrX	136271267	136271307	chrX:136271267-136271307
Thoc2	1.71e-07	-0.724427	chrX	41812495	41812575	chrX:41812495-41812575
Naa10	0.0978815	0.338038	chrX	73917196	73917282	chrX:73917196-73917282
Naa10	0.096587	0.33642	chrX	73917196	73917286	chrX:73917196-73917286
Naa10	0.0883751	0.266372	chrX	73917283	73917286	chrX:73917283-73917286
