# Supplementary material for: mTOR-regulated U2af1 tandem exon splicing specifies transcriptome features for translational control
Source: Nucleic Acids Res. 2019 Sep 3;47(19):10373–87. doi: 10.1093/nar/gkz761 (PMC6821156; doi:10.1093/nar/gkz761)
Supplement: gkz761_Supplemental_Files [file gkz761_supplemental_files.zip › Supplementary Table 2.xlsx]

## Sheet: SE
Gene Name	P-value	Ratio difference	Chr Name	Exon Start	Exon End	Chr region
Tom1	2.13e-08	-1.46276	chr8	75059188	75059260	chr8:75059188-75059260
Commd6	0	-1.33316	chr14	101640287	101640299	chr14:101640287-101640299
Snx14	1.11e-16	-1.23603	chr9	88400722	88400749	chr9:88400722-88400749
Wdr35	0.000112296	-1.02639	chr12	8995639	8995672	chr12:8995639-8995672
Picalm	1.48e-10	-0.984598	chr7	90194272	90194296	chr7:90194272-90194296
Dst	8.12e-07	-0.889919	chr1	34296741	34296759	chr1:34296741-34296759
Ccdc88a	5.59e-06	-0.850649	chr11	29497342	29497426	chr11:29497342-29497426
Mbnl1	1.11e-07	-0.842357	chr3	60621422	60621458	chr3:60621422-60621458
Epb41l1	0.006371	-0.765836	chr2	156524880	156525288	chr2:156524880-156525288
Immt	0	-0.669829	chr6	71853172	71853268	chr6:71853172-71853268
Picalm	0.000109078	-0.644458	chr7	90182218	90182368	chr7:90182218-90182368
Mbnl1	0.00729348	-0.630492	chr3	60622145	60622240	chr3:60622145-60622240
Ganab	0	-0.617661	chr19	8907850	8907916	chr19:8907850-8907916
Tpm3	0	-0.602267	chr3	90091012	90091091	chr3:90091012-90091091
Spata5	7.77e-05	-0.573535	chr3	37529982	37530019	chr3:37529982-37530019
Mff	9.66e-10	-0.515442	chr1	82747082	82747142	chr1:82747082-82747142
Clasp1	6.7e-06	-0.477936	chr1	118541674	118541698	chr1:118541674-118541698
Mgat5	0.0255962	-0.466509	chr1	127249789	127249839	chr1:127249789-127249839
Clk4	0.0398021	-0.463029	chr11	51273077	51273168	chr11:51273077-51273168
Tpd52l2	2.95e-05	-0.461419	chr2	181511573	181511615	chr2:181511573-181511615
Atp11a	1.33e-09	-0.456275	chr8	12861639	12861724	chr8:12861639-12861724
Kif21a	2.19e-05	-0.451662	chr15	90976470	90976509	chr15:90976470-90976509
Mapk8ip3	0.000157332	-0.434805	chr17	24920471	24920495	chr17:24920471-24920495
Tpd52l2	4.65e-05	-0.432321	chr2	181511570	181511615	chr2:181511570-181511615
Ern1	0.0809878	-0.41552	chr11	106437089	106437123	chr11:106437089-106437123
Max	0.000136251	-0.382603	chr12	76961262	76961289	chr12:76961262-76961289
Kmt2e	4.07e-05	-0.38163	chr5	23491446	23491613	chr5:23491446-23491613
Kif21a	0.00280294	-0.375369	chr15	90964974	90964995	chr15:90964974-90964995
Gas2l1	0.0903105	-0.366245	chr11	5064836	5065094	chr11:5064836-5065094
Trip10	7.64e-09	-0.365458	chr17	57256859	57257027	chr17:57256859-57257027
Ece2	0.0253275	-0.3573	chr16	20630780	20630910	chr16:20630780-20630910
Dedd	0.0173126	-0.342508	chr1	171331252	171331285	chr1:171331252-171331285
Bptf	0.0418139	-0.326633	chr11	107044491	107044665	chr11:107044491-107044665
Capn15	1.63e-05	-0.326625	chr17	25973090	25973379	chr17:25973090-25973379
Pcdh19	0.0952824	-0.318701	chrX	133682091	133682232	chrX:133682091-133682232
Atp13a3	0.000228642	-0.30439	chr16	30321805	30321895	chr16:30321805-30321895
Rita1	0.00555	-0.303262	chr5	120611979	120612074	chr5:120611979-120612074
Zfp703	1.68e-06	-0.295772	chr8	26978261	26978395	chr8:26978261-26978395
Tank	0.0238119	-0.277117	chr2	61651426	61651529	chr2:61651426-61651529
Frmd4a	0.0475425	-0.276588	chr2	4607998	4608070	chr2:4607998-4608070
Gopc	4.6e-05	-0.27485	chr10	52357341	52357365	chr10:52357341-52357365
Mink1	0.00146064	-0.274596	chr11	70609407	70609431	chr11:70609407-70609431
Tpm1	0.00290886	-0.269736	chr9	67031950	67032026	chr9:67031950-67032026
Exoc1	0.0599115	-0.263973	chr5	76557818	76557863	chr5:76557818-76557863
Aftph	6.23e-05	-0.263925	chr11	20696750	20696831	chr11:20696750-20696831
Os9	0.0145836	-0.250247	chr10	127096914	127097079	chr10:127096914-127097079
Opa1	0.0940067	-0.230685	chr16	29597585	29597696	chr16:29597585-29597696
Uspl1	0.0207638	-0.219851	chr5	149187707	149187834	chr5:149187707-149187834
Fgfr1	0.00831693	-0.218399	chr8	25555507	25555774	chr8:25555507-25555774
Ptk2	3.18e-07	-0.21414	chr15	73211986	73211995	chr15:73211986-73211995
Mpzl1	0.0880113	-0.213177	chr1	165601749	165601855	chr1:165601749-165601855
Ints10	0.000298723	-0.210218	chr8	68824189	68824267	chr8:68824189-68824267
Incenp	3.24e-07	-0.210125	chr19	9883191	9883203	chr19:9883191-9883203
Arhgef40	3.31e-06	-0.205494	chr14	52004878	52004899	chr14:52004878-52004899
Mbnl1	0.0012395	-0.201972	chr3	60614682	60614736	chr3:60614682-60614736
Map2k7	0.0289413	-0.20175	chr8	4240687	4240735	chr8:4240687-4240735
Atp11a	0.000109766	-0.199497	chr8	12861639	12861844	chr8:12861639-12861844
Rps24	0.00219183	-0.198573	chr14	24495429	24495449	chr14:24495429-24495449
Fbxw11	0.021607	-0.193441	chr11	32652747	32652904	chr11:32652747-32652904
Uspl1	0.0364	-0.191187	chr5	149187707	149187876	chr5:149187707-149187876
Cpne1	0.0732906	-0.185849	chr2	156103348	156103397	chr2:156103348-156103397
Bin1	2.86e-09	-0.1785	chr18	32426223	32426352	chr18:32426223-32426352
Mff	0.000185644	-0.172142	chr1	82741817	82741976	chr1:82741817-82741976
1110038B12Rik	0.0112442	-0.167147	chr17	34950697	34950847	chr17:34950697-34950847
Fn1	4.66e-15	-0.16373	chr1	71613762	71614035	chr1:71613762-71614035
Scaf1	0.0953911	-0.15972	chr7	45014204	45014335	chr7:45014204-45014335
Vps29	5.63e-10	-0.156597	chr5	122356793	122356805	chr5:122356793-122356805
Pbrm1	0.0775207	-0.154016	chr14	31056235	31056280	chr14:31056235-31056280
Flot2	0.000578796	-0.149986	chr11	78053362	78053453	chr11:78053362-78053453
Celf1	0.0174957	-0.140725	chr2	90987664	90987816	chr2:90987664-90987816
Abi1	4.45e-10	-0.134805	chr2	22963213	22963228	chr2:22963213-22963228
App	0.0517499	-0.129439	chr16	84971407	84971461	chr16:84971407-84971461
Enah	0.0874536	-0.126229	chr1	181935659	181935716	chr1:181935659-181935716
Cdk2	0.0372806	-0.12319	chr10	128699975	128700119	chr10:128699975-128700119
R3hdm2	0.0443394	-0.119712	chr10	127481692	127481755	chr10:127481692-127481755
Hsf1	0.00122473	-0.111446	chr15	76499131	76499215	chr15:76499131-76499215
Tjap1	0.000970726	-0.110649	chr17	46260879	46260909	chr17:46260879-46260909
Axin1	0.0616904	-0.109498	chr17	26192515	26192623	chr17:26192515-26192623
Sptan1	0.031	0.100756	chr2	30001099	30001159	chr2:30001099-30001159
Rbm39	1.85e-11	0.101015	chr2	156177632	156177906	chr2:156177632-156177906
Kras	0.0132724	0.104423	chr6	145225073	145225197	chr6:145225073-145225197
Azin1	0.0304629	0.104632	chr15	38507186	38507346	chr15:38507186-38507346
Tcerg1	0.0852621	0.104896	chr18	42535084	42535147	chr18:42535084-42535147
Tjp1	0.0522408	0.106155	chr7	65314092	65314332	chr7:65314092-65314332
Hnrnpc	0.0012805	0.107636	chr14	52098014	52098040	chr14:52098014-52098040
4833439L19Rik	0.0868	0.109642	chr13	54561692	54561871	chr13:54561692-54561871
Prpf39	0.0805056	0.110109	chr12	65043542	65043611	chr12:65043542-65043611
Adam15	0.0229566	0.110568	chr3	89340400	89340472	chr3:89340400-89340472
Acsl3	0.0197	0.113012	chr1	78663140	78663280	chr1:78663140-78663280
Hdac7	0.016757	0.114182	chr15	97808659	97808770	chr15:97808659-97808770
Fubp1	0.0249022	0.114552	chr3	152214824	152214887	chr3:152214824-152214887
Arfgap2	0.0474194	0.115605	chr2	91269069	91269111	chr2:91269069-91269111
Sin3a	0.091438	0.115751	chr9	57081094	57081202	chr9:57081094-57081202
Luc7l2	5.12e-05	0.116139	chr6	38568846	38568917	chr6:38568846-38568917
Hnrnpab	1.22e-05	0.116166	chr11	51601749	51601890	chr11:51601749-51601890
Atxn2	0.0328674	0.1165	chr5	121806221	121806275	chr5:121806221-121806275
Tnk2	0.000150226	0.117253	chr16	32678668	32678713	chr16:32678668-32678713
Tmem14c	0.0544	0.118056	chr13	41017114	41017173	chr13:41017114-41017173
4833439L19Rik	0.0679197	0.119473	chr13	54559197	54559324	chr13:54559197-54559324
Rcc1	0.00177388	0.120635	chr4	132339202	132339241	chr4:132339202-132339241
Hnrnpa2b1	0.000103355	0.122447	chr6	51464427	51464547	chr6:51464427-51464547
Prrc2b	0.0176918	0.122819	chr2	32229262	32229344	chr2:32229262-32229344
Nqo2	0.0135227	0.125472	chr13	33966044	33966126	chr13:33966044-33966126
Gtf3c2	0.00306823	0.1316	chr5	31173382	31173511	chr5:31173382-31173511
Rapgef1	0.0628885	0.132277	chr2	29679736	29679850	chr2:29679736-29679850
Srr	0.0102723	0.133435	chr11	74909693	74909768	chr11:74909693-74909768
Arhgap1	0.0680847	0.134597	chr2	91651763	91651823	chr2:91651763-91651823
Col16a1	0.0394041	0.134826	chr4	130081434	130081521	chr4:130081434-130081521
Erbb2ip	0.0505715	0.13532	chr13	103827906	103828216	chr13:103827906-103828216
Csde1	0.0183633	0.136401	chr3	103040440	103040533	chr3:103040440-103040533
Acly	4.84e-07	0.136462	chr11	100503159	100503189	chr11:100503159-100503189
Prrc2c	0.0220035	0.136886	chr1	162674098	162674151	chr1:162674098-162674151
Rtn4	5.34e-11	0.137402	chr11	29706409	29708770	chr11:29706409-29708770
Ubap2l	0.0554119	0.14243	chr3	90001817	90001868	chr3:90001817-90001868
Prrc2c	0.0189145	0.143145	chr1	162674102	162674151	chr1:162674102-162674151
Icmt	0.00140886	0.143194	chr4	152299136	152299245	chr4:152299136-152299245
Rtn4	4.2e-06	0.145922	chr11	29705534	29705591	chr11:29705534-29705591
Gpr137b	0.0474591	0.146397	chr13	13360827	13361072	chr13:13360827-13361072
Tjap1	0.032629	0.147406	chr17	46271799	46271929	chr17:46271799-46271929
Zfp638	0.0116565	0.147746	chr6	83981683	83981785	chr6:83981683-83981785
Kansl3	0.000568553	0.149176	chr1	36347216	36347294	chr1:36347216-36347294
Tcof1	0.0805642	0.151498	chr18	60832165	60832309	chr18:60832165-60832309
Vcan	0.0995027	0.152653	chr13	89702917	89705797	chr13:89702917-89705797
Kif1c	0.083	0.15468	chr11	70702371	70702551	chr11:70702371-70702551
Ip6k1	0.0145155	0.156221	chr9	108045006	108045022	chr9:108045006-108045022
Ip6k1	0.0377879	0.15763	chr9	108045245	108045313	chr9:108045245-108045313
Large	0.0880694	0.157936	chr8	73340193	73340286	chr8:73340193-73340286
Timp1	0.0467	0.159416	chrX	20872776	20872856	chrX:20872776-20872856
Pbrm1	0.0241568	0.161191	chr14	31110414	31110579	chr14:31110414-31110579
Tmem134	0.0465689	0.161996	chr19	4131030	4131075	chr19:4131030-4131075
Rbm39	6.33e-15	0.162047	chr2	156178879	156178952	chr2:156178879-156178952
Dock7	0.0133445	0.162888	chr4	98993646	98993736	chr4:98993646-98993736
Scrib	0.0252635	0.163668	chr15	76061738	76061801	chr15:76061738-76061801
Map4k4	0.00019229	0.164164	chr1	40003756	40003987	chr1:40003756-40003987
Tmem192	0.0791322	0.164426	chr8	64964197	64964332	chr8:64964197-64964332
Gtf2a2	0.0345817	0.16482	chr9	70017072	70017191	chr9:70017072-70017191
2700029M09Rik	0.00115946	0.164939	chr8	60895460	60895650	chr8:60895460-60895650
Dnajc5	1.16e-05	0.167342	chr2	181548925	181549000	chr2:181548925-181549000
Wbp1	0.0044872	0.167791	chr6	83120771	83120873	chr6:83120771-83120873
Wbp1	0.00445852	0.167808	chr6	83120771	83120876	chr6:83120771-83120876
Atf2	0.0212887	0.170177	chr2	73870622	73870685	chr2:73870622-73870685
Meaf6	0.0764154	0.170273	chr4	125107651	125107709	chr4:125107651-125107709
Prpf39	0.00992148	0.171137	chr12	65055433	65055533	chr12:65055433-65055533
Syce2	0.0325867	0.171891	chr8	84883430	84883584	chr8:84883430-84883584
Slc29a1	0.0479	0.172158	chr17	45592178	45592261	chr17:45592178-45592261
Ttc3	0.031054	0.173434	chr16	94387336	94387390	chr16:94387336-94387390
Pabpc4	0.00189141	0.173959	chr4	123295749	123295836	chr4:123295749-123295836
Tcf7l1	0.0884506	0.174527	chr6	72648800	72648842	chr6:72648800-72648842
Rabggtb	7.04e-12	0.176736	chr3	153910063	153910161	chr3:153910063-153910161
Zdhhc16	0.00486538	0.183334	chr19	41939856	41939904	chr19:41939856-41939904
Pigq	0.0646578	0.184016	chr17	25932104	25932231	chr17:25932104-25932231
Golga4	0.0424059	0.184533	chr9	118537241	118537325	chr9:118537241-118537325
Nktr	0.016319	0.185417	chr9	121729996	121730024	chr9:121729996-121730024
Scarb1	0.044394	0.185566	chr5	125281104	125281233	chr5:125281104-125281233
Ctnnd1	0.0667874	0.18609	chr2	84605183	84605246	chr2:84605183-84605246
Traf7	0.000686998	0.186654	chr17	24514712	24514866	chr17:24514712-24514866
Myo9b	0.000435856	0.188344	chr8	71336875	71336965	chr8:71336875-71336965
R3hdm1	0.000928127	0.191133	chr1	128190637	128190739	chr1:128190637-128190739
Slmap	0.0583434	0.192642	chr14	26459409	26459460	chr14:26459409-26459460
Brd2	1.06e-06	0.194416	chr17	34116597	34116689	chr17:34116597-34116689
Immt	0.0770674	0.194656	chr6	71852729	71852867	chr6:71852729-71852867
Ttc3	0.000582485	0.195723	chr16	94384345	94384388	chr16:94384345-94384388
Cep55	0.0340752	0.198064	chr19	38057409	38057480	chr19:38057409-38057480
Txnrd1	0.000139206	0.199845	chr10	82860523	82860630	chr10:82860523-82860630
Zcchc6	0.0960543	0.201588	chr13	59778751	59778815	chr13:59778751-59778815
Ncor1	0.0470167	0.203331	chr11	62349394	62349493	chr11:62349394-62349493
Rai14	0.00209549	0.208111	chr15	10589258	10589345	chr15:10589258-10589345
Nuf2	0.00352819	0.208661	chr1	169528735	169528811	chr1:169528735-169528811
Kif1c	0.0387	0.20903	chr11	70702445	70702551	chr11:70702445-70702551
Sdccag3	0.000534	0.209031	chr2	26388491	26388560	chr2:26388491-26388560
l7Rn6	0.0870494	0.209156	chr7	89935726	89935964	chr7:89935726-89935964
Sh3glb2	0.0155348	0.20947	chr2	30348554	30348617	chr2:30348554-30348617
Grb10	5.89e-08	0.209681	chr11	11954743	11954908	chr11:11954743-11954908
Kifap3	0.000656178	0.210281	chr1	163912071	163912137	chr1:163912071-163912137
Fxr1	0.0041908	0.210679	chr3	34068160	34068252	chr3:34068160-34068252
Ociad1	0.00167551	0.212805	chr5	73293965	73294010	chr5:73293965-73294010
Uba3	0.00286756	0.213154	chr6	97205305	97205347	chr6:97205305-97205347
0610010K14Rik	0.0173516	0.214378	chr11	70236876	70236978	chr11:70236876-70236978
Puf60	2.52e-05	0.216783	chr15	76074606	76074657	chr15:76074606-76074657
Prrc2c	0.005733	0.217375	chr1	162675604	162675841	chr1:162675604-162675841
Cdc7	0.00620082	0.218865	chr5	106974908	106975067	chr5:106974908-106975067
Adgrl2	0.0763842	0.219367	chr3	148849765	148849804	chr3:148849765-148849804
Sh2b1	0.000945794	0.219959	chr7	126469487	126469570	chr7:126469487-126469570
Zfp638	0.00052	0.220266	chr6	83956693	83956762	chr6:83956693-83956762
Hnrnpa1	0.0774243	0.221755	chr15	103243624	103243780	chr15:103243624-103243780
Gabpb2	0.00115602	0.222106	chr3	95208839	95208936	chr3:95208839-95208936
Ppp3cb	0.00124892	0.222365	chr14	20503246	20503276	chr14:20503246-20503276
Slc10a3	0.00705777	0.224816	chrX	74372613	74372682	chrX:74372613-74372682
Wnt10b	0.0193394	0.225317	chr15	98776517	98776780	chr15:98776517-98776780
Sema3f	0.0763406	0.225668	chr9	107691355	107691448	chr9:107691355-107691448
Dot1l	0.0351205	0.226539	chr10	80791743	80791839	chr10:80791743-80791839
Hnrnpm	0.00701	0.227352	chr17	33652272	33652326	chr17:33652272-33652326
Lsm14a	0.0592453	0.227831	chr7	34357765	34357942	chr7:34357765-34357942
Ctage5	0.0257025	0.228848	chr12	59146335	59146362	chr12:59146335-59146362
Srpk1	0.0100889	0.229244	chr17	28600242	28600456	chr17:28600242-28600456
Rnf126	0.0739294	0.230519	chr10	79761429	79761499	chr10:79761429-79761499
Prpf39	0.00449832	0.231439	chr12	65043714	65043877	chr12:65043714-65043877
Camk2g	0.014199	0.23146	chr14	20745791	20745860	chr14:20745791-20745860
Ankrd11	0.027642	0.232598	chr8	122900601	122900698	chr8:122900601-122900698
Nmt2	0.0368655	0.234595	chr2	3306982	3307032	chr2:3306982-3307032
BC023829	0.0613209	0.2357	chrX	70465002	70465086	chrX:70465002-70465086
Banf1	0.0264171	0.235986	chr19	5365817	5365956	chr19:5365817-5365956
Rgs19	0.0127968	0.238082	chr2	181691489	181691595	chr2:181691489-181691595
Bpnt1	0.0851004	0.238879	chr1	185338105	185338232	chr1:185338105-185338232
Ptbp1	1.11e-16	0.239043	chr10	79860116	79860194	chr10:79860116-79860194
Fam49b	0.0380723	0.23921	chr15	64022569	64022620	chr15:64022569-64022620
Col16a1	0.00702376	0.239527	chr4	130081434	130081479	chr4:130081434-130081479
Rnf214	0.0829393	0.239636	chr9	45866946	45867051	chr9:45866946-45867051
Ndel1	1.98e-07	0.239746	chr11	68826169	68826204	chr11:68826169-68826204
Rdh13	0.083862	0.239782	chr7	4434993	4435098	chr7:4434993-4435098
Tnfrsf9	0.0852704	0.240047	chr4	150935421	150935556	chr4:150935421-150935556
Arhgef10l	2.54e-05	0.240276	chr4	140568755	140568770	chr4:140568755-140568770
Ctbp1	0.0289	0.242554	chr5	33266882	33267037	chr5:33266882-33267037
Pphln1	0.0550911	0.243374	chr15	93452116	93452173	chr15:93452116-93452173
Traf7	0.000214557	0.243954	chr17	24514712	24514829	chr17:24514712-24514829
Rnf14	0.00503795	0.245137	chr18	38301655	38301807	chr18:38301655-38301807
Rab22a	0.0750993	0.246059	chr2	173688146	173688228	chr2:173688146-173688228
Vegfa	0.0673095	0.246137	chr17	46020990	46021122	chr17:46020990-46021122
Gpbp1	3.45e-05	0.24624	chr13	111447895	111447955	chr13:111447895-111447955
Rbms1	0.00618347	0.247005	chr2	60759758	60759806	chr2:60759758-60759806
Ankrd10	3.51e-05	0.250239	chr8	11623696	11623858	chr8:11623696-11623858
Rhot1	0.00442085	0.251076	chr11	80255861	80255957	chr11:80255861-80255957
Ifi27	0.0218455	0.251688	chr12	103437389	103437524	chr12:103437389-103437524
Fgfr1op	0.00289456	0.251931	chr17	8175518	8175578	chr17:8175518-8175578
Bnip2	3.15e-05	0.253905	chr9	70004305	70004341	chr9:70004305-70004341
Atp11a	7.95e-06	0.254276	chr8	12863758	12863862	chr8:12863758-12863862
Pitpnb	0.000269211	0.254314	chr5	111385519	111385604	chr5:111385519-111385604
Mvk	0.00631933	0.25483	chr5	114444651	114444689	chr5:114444651-114444689
Nme6	0.0242725	0.256156	chr9	109835317	109835414	chr9:109835317-109835414
Csnk1d	0.0133719	0.256555	chr11	120964947	120965010	chr11:120964947-120965010
Ttc3	0.0194572	0.257723	chr16	94408553	94408716	chr16:94408553-94408716
Eif4h	0	0.259109	chr5	134624440	134624500	chr5:134624440-134624500
Zfp275	0.0366886	0.259196	chrX	73351268	73351360	chrX:73351268-73351360
Immt	0.0395343	0.262706	chr6	71852762	71852867	chr6:71852762-71852867
Eif4enif1	0.0167285	0.263167	chr11	3233987	3234059	chr11:3233987-3234059
Zzz3	0.0943254	0.26401	chr3	152422617	152422771	chr3:152422617-152422771
Myo9b	0.00943481	0.264348	chr8	71358615	71358663	chr8:71358615-71358663
Zfp207	0.0347434	0.26442	chr11	80389773	80389821	chr11:80389773-80389821
Tpm1	0	0.264517	chr9	67032465	67032541	chr9:67032465-67032541
Klhl26	0.020817	0.265357	chr8	70455465	70455648	chr8:70455465-70455648
Prc1	0.0977572	0.265813	chr7	80313529	80313568	chr7:80313529-80313568
Rhot1	4.88e-05	0.266547	chr11	80257513	80257636	chr11:80257513-80257636
Immt	0.0364678	0.268705	chr6	71852765	71852867	chr6:71852765-71852867
Cd47	4.72e-05	0.270204	chr16	49869017	49869080	chr16:49869017-49869080
Fam20b	0.0477391	0.272228	chr1	156716887	156716980	chr1:156716887-156716980
Tcof1	3.97e-06	0.272495	chr18	60827339	60827447	chr18:60827339-60827447
Htra2	0.0330828	0.273522	chr6	83052697	83052803	chr6:83052697-83052803
Raet1e	0.0550289	0.274688	chr10	22172003	22172101	chr10:22172003-22172101
Nfix	0.00173213	0.275751	chr8	84723727	84723850	chr8:84723727-84723850
Rpain	0.0513	0.275888	chr11	70974068	70974132	chr11:70974068-70974132
Cux1	0.0827159	0.2763	chr5	136311494	136311560	chr5:136311494-136311560
Erc1	0.0536627	0.277849	chr6	119777987	119778071	chr6:119777987-119778071
Tnk2	0.0025486	0.278829	chr16	32680899	32680995	chr16:32680899-32680995
Foxk2	0.0467892	0.279245	chr11	121299583	121299793	chr11:121299583-121299793
Fip1l1	0.037179	0.281233	chr5	74585045	74585072	chr5:74585045-74585072
Slc39a13	2.19e-05	0.2858	chr2	91064905	91065007	chr2:91064905-91065007
Cast	7.55e-05	0.286227	chr13	74748804	74748861	chr13:74748804-74748861
Morf4l1	0.0255214	0.287649	chr9	90103654	90103768	chr9:90103654-90103768
Tmem55b	0.00684184	0.287907	chr14	50929201	50929307	chr14:50929201-50929307
Morf4l1	0.0258937	0.288452	chr9	90103654	90103771	chr9:90103654-90103771
Zyx	0.0158387	0.291183	chr6	42351269	42351362	chr6:42351269-42351362
Anxa6	1.56e-08	0.291316	chr11	54987050	54987068	chr11:54987050-54987068
Srsf11	5.2e-11	0.291669	chr3	158024122	158024231	chr3:158024122-158024231
Usp37	0.0365278	0.294669	chr1	74459914	74459980	chr1:74459914-74459980
Cobll1	0.00289367	0.296503	chr2	65105714	65105828	chr2:65105714-65105828
Eml4	0.0648758	0.299626	chr17	83428215	83428248	chr17:83428215-83428248
Tecr	4.01e-07	0.300863	chr8	83573410	83573455	chr8:83573410-83573455
Pcyt2	5.68e-07	0.301266	chr11	120613029	120613083	chr11:120613029-120613083
Srsf11	1.19e-14	0.302284	chr3	158024697	158024761	chr3:158024697-158024761
Eif4g2	0.000396184	0.302331	chr7	111076279	111076393	chr7:111076279-111076393
Tead4	0.00656351	0.30329	chr6	128247959	128248088	chr6:128247959-128248088
Yap1	0.0258265	0.3058	chr9	7950491	7950539	chr9:7950491-7950539
Vrk1	0.088763	0.306688	chr12	106073618	106073678	chr12:106073618-106073678
Ggta1	0.00618081	0.310769	chr2	35416471	35416507	chr2:35416471-35416507
Ttc3	0.0614337	0.312937	chr16	94409683	94409729	chr16:94409683-94409729
Ehmt2	4.51e-12	0.31585	chr17	34905609	34905711	chr17:34905609-34905711
Rpain	0.010212	0.317998	chr11	70974993	70975040	chr11:70974993-70975040
Usp15	0.0621609	0.318546	chr10	123153040	123153127	chr10:123153040-123153127
Ktn1	0.0409262	0.318912	chr14	47704419	47704488	chr14:47704419-47704488
Bclaf1	0.0100676	0.319363	chr10	20334498	20334645	chr10:20334498-20334645
Golga2	0.000258371	0.320734	chr2	32296625	32296721	chr2:32296625-32296721
Aaed1	0.0351566	0.325167	chr13	64309092	64309146	chr13:64309092-64309146
Kdm6a	0.064326	0.325914	chrX	18246974	18247109	chrX:18246974-18247109
Ubn1	0.058603	0.32601	chr16	5081893	5081983	chr16:5081893-5081983
Alg3	0.0943009	0.326809	chr16	20608485	20608646	chr16:20608485-20608646
Fn1	0	0.326825	chr1	71603659	71603929	chr1:71603659-71603929
Mob4	0.0776004	0.326999	chr1	55136676	55136739	chr1:55136676-55136739
Ubtf	0.000748351	0.327311	chr11	102310925	102311036	chr11:102310925-102311036
Srsf7	0.0829689	0.328328	chr17	80202168	80202204	chr17:80202168-80202204
Snx11	0.00908532	0.328639	chr11	96775373	96775433	chr11:96775373-96775433
Atf2	0.0936949	0.330321	chr2	73853794	73853891	chr2:73853794-73853891
Myof	0.00110094	0.331272	chr19	37969906	37969945	chr19:37969906-37969945
Tnfrsf23	0.0697626	0.331673	chr7	143670831	143671015	chr7:143670831-143671015
Sbf1	0.000918199	0.334881	chr15	89295951	89296029	chr15:89295951-89296029
Bcor	0.0931491	0.337536	chrX	12055638	12055692	chrX:12055638-12055692
Sun1	0.000118778	0.340897	chr5	139231126	139231237	chr5:139231126-139231237
Reps1	0.00304249	0.341654	chr10	18107667	18107748	chr10:18107667-18107748
Yeats2	0.0435323	0.341732	chr16	20150441	20150560	chr16:20150441-20150560
Clk4	1.47e-08	0.342698	chr11	51270536	51270595	chr11:51270536-51270595
Erbb2ip	0.00853464	0.343032	chr13	103827906	103828023	chr13:103827906-103828023
Arfgap1	0.0286406	0.343803	chr2	180979660	180979720	chr2:180979660-180979720
Rab11fip3	0.0568078	0.351826	chr17	26011996	26012131	chr17:26011996-26012131
Orc6	2.03e-07	0.352049	chr8	85301108	85301238	chr8:85301108-85301238
Zfp384	0.041547	0.353845	chr6	125025847	125025940	chr6:125025847-125025940
Rpain	0.0199199	0.355247	chr11	70974899	70975040	chr11:70974899-70975040
Ift20	0.000252599	0.3553	chr11	78538509	78538738	chr11:78538509-78538738
Hsf2	0.0587391	0.359599	chr10	57509060	57509114	chr10:57509060-57509114
Urgcp	0.0671391	0.361754	chr11	5726347	5726418	chr11:5726347-5726418
Il12rb1	0.0381	0.365484	chr8	70819324	70819421	chr8:70819324-70819421
Ilf3	2.09e-06	0.368562	chr9	21388111	21388150	chr9:21388111-21388150
Aasdhppt	0.0915123	0.369656	chr9	4303093	4303215	chr9:4303093-4303215
Apbb3	0.0892136	0.370692	chr18	36676616	36676622	chr18:36676616-36676622
Dzip1l	0.0203742	0.371548	chr9	99632636	99632748	chr9:99632636-99632748
Mpv17	0.049221	0.371938	chr5	31145239	31145278	chr5:31145239-31145278
Zmym3	0.061443	0.374391	chrX	101407204	101407459	chrX:101407204-101407459
Rpain	0.0090903	0.37607	chr11	70973801	70973913	chr11:70973801-70973913
Cdc7	0.0333805	0.380741	chr5	106974600	106974696	chr5:106974600-106974696
Pcbp2	1.21e-12	0.382092	chr15	102485947	102486040	chr15:102485947-102486040
Lsm6	0.00554	0.382103	chr8	78819986	78820085	chr8:78819986-78820085
Wnk1	2.78e-05	0.387652	chr6	119952684	119952969	chr6:119952684-119952969
Aff4	0.0886772	0.390052	chr11	53380585	53380672	chr11:53380585-53380672
Ints7	0.0950539	0.393659	chr1	191582398	191582528	chr1:191582398-191582528
Slc39a14	0.0305446	0.400322	chr14	70331268	70331366	chr14:70331268-70331366
Col4a3bp	0.00422648	0.400854	chr13	96616993	96617071	chr13:96616993-96617071
Echdc2	0.0261143	0.402575	chr4	108169714	108169782	chr4:108169714-108169782
Mtg2	0.0303482	0.402941	chr2	180078003	180078142	chr2:180078003-180078142
Zfp740	0.00277255	0.403474	chr15	102208752	102208876	chr15:102208752-102208876
Myo1b	0.00060138	0.403784	chr1	51768649	51768736	chr1:51768649-51768736
Mbnl1	2.25e-06	0.403961	chr3	60528755	60529804	chr3:60528755-60529804
Atf2	0.0975161	0.404361	chr2	73845438	73845553	chr2:73845438-73845553
Senp6	0.0059085	0.405311	chr9	80098885	80098906	chr9:80098885-80098906
Kat7	0.0434844	0.418442	chr11	95291519	95291609	chr11:95291519-95291609
Rsrp1	0	0.418621	chr4	134925776	134925821	chr4:134925776-134925821
Tmem134	0.00975979	0.422286	chr19	4127759	4127836	chr19:4127759-4127836
Rsrc2	0.000352	0.425147	chr5	123742778	123742856	chr5:123742778-123742856
Ktn1	0.0884	0.425442	chr14	47726470	47726554	chr14:47726470-47726554
Mpv17	0.0467803	0.425777	chr5	31145245	31145278	chr5:31145245-31145278
Fam188a	0.00986661	0.428732	chr2	12401024	12401076	chr2:12401024-12401076
Arhgap10	0.00347549	0.429342	chr8	77259056	77259209	chr8:77259056-77259209
Eef1d	0.0966893	0.434247	chr15	75900690	75900762	chr15:75900690-75900762
Fancd2	0.0212549	0.444581	chr6	113586209	113586248	chr6:113586209-113586248
Bag6	3.33e-15	0.448511	chr17	35142497	35142605	chr17:35142497-35142605
Lta4h	0.00116393	0.45006	chr10	93482249	93482332	chr10:93482249-93482332
Lsm14b	0.0378841	0.453609	chr2	180031793	180031871	chr2:180031793-180031871
Trit1	0.0109948	0.454887	chr4	123052065	123052175	chr4:123052065-123052175
Tmpo	0.0192097	0.456493	chr10	91153277	91153397	chr10:91153277-91153397
Uap1	0.0167122	0.459135	chr1	170147995	170148046	chr1:170147995-170148046
Naa50	0.00108696	0.463933	chr16	44157073	44157193	chr16:44157073-44157193
Uap1	0.0160412	0.467115	chr1	170147995	170148043	chr1:170147995-170148043
Ankrd10	3.58e-08	0.46866	chr8	11620261	11620373	chr8:11620261-11620373
Kctd9	0.0725518	0.468724	chr14	67734140	67734290	chr14:67734140-67734290
Tmpo	0.0827842	0.470638	chr10	91152627	91152738	chr10:91152627-91152738
Prrx1	6.02e-13	0.472796	chr1	163253976	163254048	chr1:163253976-163254048
P2rx4	0.0191831	0.473114	chr5	122724593	122724674	chr5:122724593-122724674
Ubqln1	1.05e-11	0.481033	chr13	58180821	58180905	chr13:58180821-58180905
Cnnm2	0.0867726	0.496445	chr19	46871655	46871721	chr19:46871655-46871721
Zfp317	0.00910495	0.497694	chr9	19632333	19632388	chr9:19632333-19632388
U2surp	0.00513521	0.499627	chr9	95500687	95500819	chr9:95500687-95500819
Zfp638	7.07e-05	0.499668	chr6	83957508	83957592	chr6:83957508-83957592
Eri2	0.0995589	0.50079	chr7	119787403	119787485	chr7:119787403-119787485
Tmpo	0.0269736	0.509232	chr10	91153084	91153180	chr10:91153084-91153180
Tor1aip2	5.31e-07	0.512264	chr1	156041074	156041134	chr1:156041074-156041134
Cnot7	0.0278785	0.516744	chr8	40495804	40495915	chr8:40495804-40495915
Cd302	0.00213496	0.518198	chr2	60255070	60255097	chr2:60255070-60255097
Cmtm7	0.078784	0.523935	chr9	114761906	114762005	chr9:114761906-114762005
Tnfrsf23	0.0421208	0.529334	chr7	143670831	143670943	chr7:143670831-143670943
Zdhhc20	0.0262662	0.540468	chr14	57837590	57837667	chr14:57837590-57837667
Pex2	0.000210555	0.541498	chr3	5562668	5562732	chr3:5562668-5562732
Kansl1	0.0209043	0.541702	chr11	104368679	104368778	chr11:104368679-104368778
Sec16a	0.000429572	0.550206	chr2	26413678	26413738	chr2:26413678-26413738
Trmt2a	0.0653172	0.563041	chr16	18252718	18252835	chr16:18252718-18252835
Zfp617	6.77e-05	0.568465	chr8	71929137	71929198	chr8:71929137-71929198
Crlf3	0.0273196	0.576283	chr11	80048591	80048704	chr11:80048591-80048704
Atg16l1	0.00545169	0.58207	chr1	87774812	87774869	chr1:87774812-87774869
Brd8	0.0323443	0.595268	chr18	34610409	34610628	chr18:34610409-34610628
Pdlim7	0.0983618	0.604765	chr13	55508207	55508326	chr13:55508207-55508326
Tcp1	0	0.606391	chr17	12917797	12917883	chr17:12917797-12917883
Fgfr1op2	6.99e-06	0.617598	chr6	146592633	146592747	chr6:146592633-146592747
Arhgap17	0.00793464	0.630432	chr7	123285419	123285467	chr7:123285419-123285467
Rbfox2	0.000314203	0.631612	chr15	77105576	77105669	chr15:77105576-77105669
Nexn	0.0118344	0.635623	chr3	152249659	152249701	chr3:152249659-152249701
Wnk1	0.000183616	0.655815	chr6	119944700	119944784	chr6:119944700-119944784
Zfp280c	0.000656014	0.671416	chrX	48543584	48543703	chrX:48543584-48543703
Ppip5k1	0.0534913	0.672087	chr2	121326851	121326914	chr2:121326851-121326914
Gprasp1	0.0753401	0.673831	chrX	135743562	135743614	chrX:135743562-135743614
Luc7l2	0.00228392	0.674979	chr6	38598784	38598814	chr6:38598784-38598814
Pcbp2	0	0.682065	chr15	102488775	102488814	chr15:102488775-102488814
Mapk12	0.0572102	0.713366	chr15	89135122	89135170	chr15:89135122-89135170
Mecom	0.092233	0.71757	chr3	29956305	29956489	chr3:29956305-29956489
Iqce	0.084561	0.728666	chr5	140692793	140692928	chr5:140692793-140692928
Dnlz	0.0203444	0.755204	chr2	26351334	26351478	chr2:26351334-26351478
Ap1g2	0.00254585	0.760567	chr14	55104581	55104658	chr14:55104581-55104658
Dnlz	0.0203441	0.765671	chr2	26351334	26351474	chr2:26351334-26351474
Tatdn1	0.0521	0.775675	chr15	58916276	58916362	chr15:58916276-58916362
Prosc	0.0284844	0.776509	chr8	27045397	27045433	chr8:27045397-27045433
Rnf138	0.00129764	0.792665	chr18	21024408	21024516	chr18:21024408-21024516
Fbrsl1	0.0125968	0.811311	chr5	110376006	110376078	chr5:110376006-110376078
Lnp	0.0168476	0.813001	chr2	74528091	74528174	chr2:74528091-74528174
Tpd52l2	4.76e-05	0.913773	chr2	181502875	181502935	chr2:181502875-181502935
Zdhhc3	0.0759348	0.914282	chr9	123089031	123089156	chr9:123089031-123089156
Dph3	0.060529	1.15515	chr14	32084906	32084981	chr14:32084906-32084981
Hnrnpd	0.000792078	1.35985	chr5	99976533	99976590	chr5:99976533-99976590
Agfg1	5.9e-08	1.39815	chr1	82886374	82886467	chr1:82886374-82886467

## Sheet: MXE
Gene Name	P-value	Ratio difference	Chr Name	Exon Start	Exon End	Chr region
Fyn	0.000704315	0.303756	chr10	39529918	39530074	chr10:39529918-39530074
P4ha1	1.28e-06	0.594522	chr10	59354339	59354410	chr10:59354339-59354410
P4ha1	1.61e-08	-0.516178	chr10	59355349	59355420	chr10:59355349-59355420
Fbxw11	0.021607	-0.193441	chr11	32652747	32652904	chr11:32652747-32652904
P4ha2	0.00077715	0.564793	chr11	54126237	54126297	chr11:54126237-54126297
P4ha2	0.000106626	-0.508015	chr11	54126345	54126411	chr11:54126345-54126411
Ogdh	0.00106493	0.108511	chr11	6316764	6316855	chr11:6316764-6316855
Flot2	0.000578796	-0.149986	chr11	78053362	78053453	chr11:78053362-78053453
Rhot1	0.00442085	0.251076	chr11	80255861	80255957	chr11:80255861-80255957
Rhot1	4.88e-05	0.266547	chr11	80257513	80257636	chr11:80257513-80257636
Ifi27	0.0218455	0.251688	chr12	103437389	103437524	chr12:103437389-103437524
Max	0.000136251	-0.382603	chr12	76961262	76961289	chr12:76961262-76961289
Actn1	0	-0.152592	chr12	80170182	80170248	chr12:80170182-80170248
Erbb2ip	0.00853464	0.343032	chr13	103827906	103828023	chr13:103827906-103828023
Pdlim7	0.0983618	0.604765	chr13	55508207	55508326	chr13:55508207-55508326
H2afy	0.00420083	0.237426	chr13	56088251	56088342	chr13:56088251-56088342
Vcan	0.0995027	0.152653	chr13	89702917	89705797	chr13:89702917-89705797
Eef1d	0.0966893	0.434247	chr15	75900690	75900762	chr15:75900690-75900762
Dlg1	0.0620131	0.312851	chr16	31846833	31846933	chr16:31846833-31846933
Dlg1	0.0615986	0.31876	chr16	31846836	31846933	chr16:31846836-31846933
Dlg1	0.000820956	-0.245717	chr16	31847635	31847669	chr16:31847635-31847669
U2af1	0.0513356	2.87708	chr17	31652501	31652568	chr17:31652501-31652568
Tmem134	0.00975979	0.422286	chr19	4127759	4127836	chr19:4127759-4127836
Tmem134	0.0465689	0.161996	chr19	4131030	4131075	chr19:4131030-4131075
Prrc2c	0.0220035	0.136886	chr1	162674098	162674151	chr1:162674098-162674151
Prrc2c	0.005733	0.217375	chr1	162675604	162675841	chr1:162675604-162675841
Enah	0.0874536	-0.126229	chr1	181935659	181935716	chr1:181935659-181935716
Map4k4	0.00019229	0.164164	chr1	40003756	40003987	chr1:40003756-40003987
Mtg2	0.0303482	0.402941	chr2	180078003	180078142	chr2:180078003-180078142
Golga2	0.000258	0.320734	chr2	32296625	32296721	chr2:32296625-32296721
Ggta1	0.00618081	0.310769	chr2	35416471	35416507	chr2:35416471-35416507
Celf1	0.0174957	-0.140725	chr2	90987664	90987816	chr2:90987664-90987816
Lrrc40	0.00796343	0.268048	chr3	158041585	158041659	chr3:158041585-158041659
Tpm2	1.82e-07	-1.5974	chr4	43518643	43518719	chr4:43518643-43518719
Tpm2	2.21e-11	1.39202	chr4	43519002	43519078	chr4:43519002-43519078
Arhgap17	0.00793464	0.630432	chr7	123285419	123285467	chr7:123285419-123285467
Ankrd10	3.58e-08	0.46866	chr8	11620261	11620373	chr8:11620261-11620373
Ankrd10	3.51e-05	0.250239	chr8	11623696	11623858	chr8:11623696-11623858
Atp11a	1.33e-09	-0.456275	chr8	12861639	12861724	chr8:12861639-12861724
Atp11a	0.000109766	-0.199497	chr8	12861639	12861844	chr8:12861639-12861844
Atp11a	7.95e-06	0.254276	chr8	12863758	12863862	chr8:12863758-12863862
Ints10	0.000298723	-0.210218	chr8	68824189	68824267	chr8:68824189-68824267
Ip6k1	0.0145155	0.156221	chr9	108045006	108045022	chr9:108045006-108045022
Ip6k1	0.0377879	0.15763	chr9	108045245	108045313	chr9:108045245-108045313
Pkm	0	-0.124128	chr9	59675028	59675195	chr9:59675028-59675195
Tpm1	0.00290886	-0.269736	chr9	67031950	67032026	chr9:67031950-67032026
Tpm1	0	0.264517	chr9	67032465	67032541	chr9:67032465-67032541
Tpm1	3.05e-06	0.473505	chr9	67047785	67047911	chr9:67047785-67047911
Gtf2a2	0.0345817	0.16482	chr9	70017072	70017191	chr9:70017072-70017191
Gprasp1	0.0753401	0.673831	chrX	135743562	135743614	chrX:135743562-135743614

## Sheet: A5SS
Gene Name	P-value	Ratio difference	Chr Name	Exon Start	Exon End	Chr region
Dazap1	2.78e-10	0.16434	chr10	80274870	80274879	chr10:80274870-80274879
Sec61g	0.0886898	0.27918	chr11	16508077	16508100	chr11:16508077-16508100
Mprip	0	-0.806871	chr11	59737229	59737582	chr11:59737229-59737582
Ncor1	0.000816	0.341273	chr11	62378495	62378515	chr11:62378495-62378515
Srsf5	0.00756058	-0.118463	chr12	80945669	80945798	chr12:80945669-80945798
Srsf5	0.00661168	-0.121005	chr12	80945673	80945798	chr12:80945673-80945798
Eci2	0.0563346	-0.103358	chr13	34993828	34994014	chr13:34993828-34994014
Grk6	0.0814807	-0.260719	chr13	55451837	55451843	chr13:55451837-55451843
Anxa7	0.00191177	-0.118078	chr14	20479778	20479895	chr14:20479778-20479895
Ktn1	0.00543845	0.260357	chr14	47734265	47734270	chr14:47734265-47734270
Nudt16l1	0.00520677	-0.126212	chr16	4939639	4939713	chr16:4939639-4939713
Paxbp1	0.0696842	0.162379	chr16	91030414	91030433	chr16:91030414-91030433
Pigp	0.0532515	-0.893741	chr16	94370739	94370895	chr16:94370739-94370895
Zfp523	0.0292934	-0.244369	chr17	28203251	28203260	chr17:28203251-28203260
Mtch1	0.00492193	-0.130718	chr17	29336165	29336218	chr17:29336165-29336218
Adamts10	0.0354583	0.722358	chr17	33538696	33538701	chr17:33538696-33538701
Adamts10	0.0766548	0.486285	chr17	33538696	33538712	chr17:33538696-33538712
Srsf7	0.0997395	-0.143382	chr17	80204120	80204131	chr17:80204120-80204131
Hps1	0.035612	-0.453229	chr19	42766684	42766710	chr19:42766684-42766710
Ehbp1l1	0.0638726	-0.249506	chr19	5717660	5719948	chr19:5717660-5719948
Ehbp1l1	0.0849317	-0.233798	chr19	5717660	5720185	chr19:5717660-5720185
Qsox1	4.11e-05	-0.479818	chr1	155779437	155779718	chr1:155779437-155779718
Uggt1	0.0940784	0.283547	chr1	36211388	36211397	chr1:36211388-36211397
Tmem230	0.087827	-0.227869	chr2	132247571	132247633	chr2:132247571-132247633
Tpx2	0.0597567	-0.103413	chr2	152848110	152848297	chr2:152848110-152848297
Cep250	0.0592107	0.16569	chr2	155956658	155956662	chr2:155956658-155956662
Zmynd8	0.0815483	-0.244802	chr2	165807517	165807675	chr2:165807517-165807675
Rabl6	0.0889021	-0.119487	chr2	25598126	25598145	chr2:25598126-25598145
Nmt2	0.0186178	0.267602	chr2	3307001	3307032	chr2:3307001-3307032
Hnrnpa3	0.000371358	0.783642	chr2	75659324	75659389	chr2:75659324-75659389
Ampd2	0.00548181	-0.187367	chr3	108075496	108075531	chr3:108075496-108075531
Pabpc4	0.0113844	-0.298032	chr4	123295274	123295321	chr4:123295274-123295321
Hnrnpr	0.032	0.184952	chr4	136316480	136316484	chr4:136316480-136316484
Cdk11b	7.91e-06	0.179123	chr4	155625655	155625773	chr4:155625655-155625773
Mpv17	0.0651846	0.110914	chr5	31145238	31145246	chr5:31145238-31145246
Ociad1	4.27e-08	-0.279867	chr5	73306754	73306798	chr5:73306754-73306798
Meis3	0.0719736	-0.658536	chr7	16183857	16183867	chr7:16183857-16183867
Plaur	0.000956208	-0.171167	chr7	24472055	24472272	chr7:24472055-24472272
Ankrd27	0.012307	-0.400521	chr7	35608454	35608458	chr7:35608454-35608458
Irf3	0.0553799	-0.129389	chr7	44997909	44998066	chr7:44997909-44998066
Vps33b	0.0916945	-0.27326	chr7	80280018	80280033	chr7:80280018-80280033
Vac14	0.000809079	-0.241522	chr8	110710493	110710556	chr8:110710493-110710556
Gnpat	0.0900256	0.216008	chr8	124873480	124873509	chr8:124873480-124873509
Fam32a	2.65e-14	-0.257456	chr8	72221982	72222070	chr8:72221982-72222070
Rad23a	0.0830541	0.300468	chr8	84835753	84835820	chr8:84835753-84835820
Yipf2	0.00633278	0.11214	chr9	21592725	21592737	chr9:21592725-21592737
Hmgn3	0.0164165	-0.316169	chr9	83110991	83111034	chr9:83110991-83111034

## Sheet: A3SS
Gene Name	P-value	Ratio difference	Chr Name	Exon Start	Exon End	Chr region
Cpsf6	0.0527748	0.368164	chr10	117356125	117356127	chr10:117356125-117356127
Mettl1	0.00450131	-0.244131	chr10	127044996	127045024	chr10:127044996-127045024
Mbd6	6.6e-07	0.495909	chr10	127284213	127284215	chr10:127284213-127284215
Naca	0.0503036	-0.102199	chr10	128036377	128036487	chr10:128036377-128036487
Lrp11	0.0603131	0.440449	chr10	7608543	7608546	chr10:7608543-7608546
Prmt2	0.0793308	-0.135372	chr10	76208584	76208673	chr10:76208584-76208673
Tle6	0.0858956	0.347718	chr10	81595376	81595405	chr10:81595376-81595405
Atp6v0a1	0.0995565	-0.398115	chr11	101026659	101026676	chr11:101026659-101026676
Atp6v0a1	0.0911261	-0.420124	chr11	101026659	101026679	chr11:101026659-101026679
Atp6v0a1	0.0578339	-0.549689	chr11	101026677	101026679	chr11:101026677-101026679
Fam134c	0.0736101	0.292843	chr11	101099118	101099140	chr11:101099118-101099140
Atxn7l3	2.28e-05	-0.255273	chr11	102293322	102293342	chr11:102293322-102293342
Slc38a10	0.0468801	0.300912	chr11	120106034	120106036	chr11:120106034-120106036
Gemin5	0.0326995	-0.232757	chr11	58137764	58137766	chr11:58137764-58137766
Flii	0.0594546	-0.108661	chr11	60720495	60720497	chr11:60720495-60720497
Ctc1	0.0634406	-0.260584	chr11	69031410	69031412	chr11:69031410-69031412
Nup88	0.0053492	-0.149514	chr11	70944971	70944985	chr11:70944971-70944985
Rpain	0.034875	0.361011	chr11	70974899	70974992	chr11:70974899-70974992
Wsb1	0.000328201	0.116893	chr11	79242157	79243575	chr11:79242157-79243575
Ifi27	0.0225312	0.261418	chr12	103437389	103437448	chr12:103437389-103437448
Psma3	0	4.21357	chr12	70983318	70983322	chr12:70983318-70983322
Hif1a	0.0109985	-0.279824	chr12	73941687	73941728	chr12:73941687-73941728
Erbb2ip	0.0016708	0.372187	chr13	103824849	103824926	chr13:103824849-103824926
Rnf44	0.051618	-0.227046	chr13	54684076	54684150	chr13:54684076-54684150
Rnf44	0.00473435	-0.302748	chr13	54684087	54684150	chr13:54684087-54684150
Dbn1	0.0381757	-0.288817	chr13	55474559	55474561	chr13:55474559-55474561
Rbm26	0.000137565	-0.35906	chr14	105150394	105150408	chr14:105150394-105150408
Zmiz1	0.0659	-0.127409	chr14	25646716	25646733	chr14:25646716-25646733
Sorbs3	0.0907845	0.318876	chr14	70203004	70203048	chr14:70203004-70203048
Espl1	0.0154317	-0.150015	chr15	102296705	102296758	chr15:102296705-102296758
Pcbp2	0.0461913	-0.108915	chr15	102473260	102473283	chr15:102473260-102473283
Phf20l1	0.00331696	-0.655124	chr15	66597664	66597675	chr15:66597664-66597675
Ly6a	0.0161432	-0.375966	chr15	74997618	74997632	chr15:74997618-74997632
Eef1d	0	-2.71611	chr15	75901253	75901255	chr15:75901253-75901255
Csnk1e	0.00120181	-0.402896	chr15	79438856	79438859	chr15:79438856-79438859
Kansl2	0.0591021	-0.204152	chr15	98531438	98531529	chr15:98531438-98531529
Nde1	0.000320063	-0.153554	chr16	14191589	14191716	chr16:14191589-14191716
Dlg1	0.0858328	0.119419	chr16	31846833	31846835	chr16:31846833-31846835
Glyr1	0.0398596	-0.158518	chr16	5021431	5021448	chr16:5021431-5021448
1600012H06Rik	0.0888699	-0.300098	chr17	14943501	14943565	chr17:14943501-14943565
Mapk8ip3	0.0779065	-0.348502	chr17	24918137	24918139	chr17:24918137-24918139
Tsr3	0.000388791	-0.366367	chr17	25240998	25241062	chr17:25240998-25241062
Stk38	0.0321674	-0.116436	chr17	29000142	29000144	chr17:29000142-29000144
Tomm6	4.45e-06	-0.124237	chr17	47687009	47687062	chr17:47687009-47687062
Nfya	0.0851033	-0.144104	chr17	48399066	48399068	chr17:48399066-48399068
Sap130	0.0420788	0.229704	chr18	31682006	31682008	chr18:31682006-31682008
Prpf19	0.0312782	-0.162968	chr19	10898925	10898981	chr19:10898925-10898981
Mms19	0.091535	-0.251883	chr19	41954015	41954017	chr19:41954015-41954017
Cuedc2	0.0285203	-0.292857	chr19	46331620	46331640	chr19:46331620-46331640
Cuedc2	0.0404769	-0.226205	chr19	46331620	46331673	chr19:46331620-46331673
Cuedc2	0.0603017	-0.178359	chr19	46331641	46331673	chr19:46331641-46331673
Fau	6.86e-05	-0.521115	chr19	6058242	6058244	chr19:6058242-6058244
Sf1	3.66e-10	0.250175	chr19	6375657	6376294	chr19:6375657-6376294
Zc3h11a	5.05e-07	0.295078	chr1	133636054	133636056	chr1:133636054-133636056
Cyb5r1	0.0134493	0.149555	chr1	134407816	134408402	chr1:134407816-134408402
Camsap2	0.0806162	-0.146953	chr1	136274874	136274900	chr1:136274874-136274900
Ivns1abp	0.00044424	-0.31671	chr1	151355166	151356127	chr1:151355166-151356127
Prrc2c	0.0690052	0.200377	chr1	162723282	162723287	chr1:162723282-162723287
Uap1	0.0446089	0.309767	chr1	170148044	170148046	chr1:170148044-170148046
Usf1	0.0182504	-0.138699	chr1	171414372	171414435	chr1:171414372-171414435
Cd34	0.014731	-0.20133	chr1	194959779	194959934	chr1:194959779-194959934
Map4k4	0.015185	-0.148169	chr1	40000530	40000622	chr1:40000530-40000622
Serf2	0.0572912	0.120759	chr2	121450587	121450696	chr2:121450587-121450696
Serf2	0.000372664	-0.423296	chr2	121450697	121450719	chr2:121450697-121450719
Fastkd5	0.000164542	-0.407056	chr2	130616706	130616742	chr2:130616706-130616742
Rbm12	0.0237051	-0.319975	chr2	156103398	156103429	chr2:156103398-156103429
Romo1	0.0063725	-0.166134	chr2	156144444	156144457	chr2:156144444-156144457
Mrgbp	0.00938241	-0.493415	chr2	180584693	180584795	chr2:180584693-180584795
Arfgap1	0.0613031	-0.100826	chr2	180967533	180967600	chr2:180967533-180967600
Ehmt1	0.0669	-0.140055	chr2	24863909	24863929	chr2:24863909-24863929
Ehmt1	0.0931394	0.306782	chr2	24887067	24887069	chr2:24887067-24887069
Dnlz	0.0473575	0.30896	chr2	26351475	26351478	chr2:26351475-26351478
Snapc4	0.00329812	-0.443022	chr2	26363769	26363792	chr2:26363769-26363792
Celf1	0.0985692	-0.155167	chr2	91009201	91009203	chr2:91009201-91009203
Slc39a13	0.0817309	-0.129562	chr2	91065701	91065714	chr2:91065701-91065714
Slc39a13	0.0233756	-0.150415	chr2	91065701	91065739	chr2:91065701-91065739
Slc39a13	0.00906274	-0.162245	chr2	91065715	91065739	chr2:91065715-91065739
Pla2g12a	0.0281873	-0.122732	chr3	129894768	129894836	chr3:129894768-129894836
Usp33	0.0408523	-0.374043	chr3	152374890	152374913	chr3:152374890-152374913
Rabggtb	0.0211117	-0.192729	chr3	153908900	153908915	chr3:153908900-153908915
Dclk1	0.05672	-0.224493	chr3	55480333	55480335	chr3:55480333-55480335
Dclk1	0.0484788	-0.306751	chr3	55502808	55502810	chr3:55502808-55502810
Rit1	0.00899245	-0.415368	chr3	88717572	88717600	chr3:88717572-88717600
Pogz	0.0402724	0.607629	chr3	94864457	94864483	chr3:94864457-94864483
Tars2	0.00093091	-0.221425	chr3	95742147	95742223	chr3:95742147-95742223
Eps15	0.0533	0.298394	chr4	109382784	109382845	chr4:109382784-109382845
Kdm4a	0.00354076	-0.33559	chr4	118177564	118177576	chr4:118177564-118177576
Eva1b	0.0424528	-0.299013	chr4	126148883	126148949	chr4:126148883-126148949
Ppp1r8	0.0744858	0.253263	chr4	132828204	132828206	chr4:132828204-132828206
Dhdds	0.00120238	0.314418	chr4	134000340	134000393	chr4:134000340-134000393
Rsrp1	0	0.59555	chr4	134926025	134926733	chr4:134926025-134926733
Tardbp	7.88e-15	-0.792195	chr4	148625375	148625376	chr4:148625375-148625376
Rere	0.00100033	-0.248897	chr4	150619000	150619023	chr4:150619000-150619023
Pank4	0.090554	0.225096	chr4	154978920	154978953	chr4:154978920-154978953
Ccnl2	0.00312229	0.245333	chr4	155818538	155820327	chr4:155818538-155820327
Tstd2	0.0756237	-0.454139	chr4	46135592	46135594	chr4:46135592-46135594
6330416G13Rik	9.97e-05	0.202917	chr4	63560881	63560910	chr4:63560881-63560910
Ulk1	0.00227524	-0.328713	chr5	110790937	110790954	chr5:110790937-110790954
Mvk	0.000560452	-0.455063	chr5	114450240	114450275	chr5:114450240-114450275
Anapc5	0.0944283	-0.205984	chr5	122800594	122800608	chr5:122800594-122800608
Gtf2i	0.0068672	-0.261202	chr5	134243588	134243599	chr5:134243588-134243599
Cpsf4	0.0376282	-0.238409	chr5	145178832	145178834	chr5:145178832-145178834
Fastk	0.00104107	-0.175927	chr5	24441451	24441465	chr5:24441451-24441465
Fastk	0.000200606	-0.245351	chr5	24442084	24442100	chr5:24442084-24442100
Eif2b4	0.00109422	-0.232414	chr5	31192626	31192770	chr5:31192626-31192770
Ctbp1	0.079661	-0.152932	chr5	33248684	33248686	chr5:33248684-33248686
Stx18	0.0446154	0.291046	chr5	38136262	38136353	chr5:38136262-38136353
Apbb2	0.0416677	-0.264573	chr5	66400282	66400284	chr5:66400282-66400284
Setd5	0.0855791	-0.18244	chr6	113110316	113110372	chr6:113110316-113110372
Rad52	0.0921167	-0.543547	chr6	119920109	119920111	chr6:119920109-119920111
Rad52	0.0984724	0.402561	chr6	119922471	119922473	chr6:119922471-119922473
Chd4	0.00141328	-0.127082	chr6	125100777	125100797	chr6:125100777-125100797
Ptcd3	0.0157157	-0.100819	chr6	71883593	71883602	chr6:71883593-71883602
Wbp1	0.0060174	0.178178	chr6	83120874	83120876	chr6:83120874-83120876
Strn4	0.035249	-0.114112	chr7	16831464	16831484	chr7:16831464-16831484
Exosc5	0.0286	-0.346886	chr7	25664247	25664325	chr7:25664247-25664325
Lin37	0.0799964	-0.248111	chr7	30557959	30558084	chr7:30557959-30558084
Haus5	0.0521592	0.18499	chr7	30657018	30657078	chr7:30657018-30657078
Ankrd27	0.0927661	0.266669	chr7	35622304	35622307	chr7:35622304-35622307
Prpf31	0.00223027	0.518031	chr7	3638630	3638647	chr7:3638630-3638647
Josd2	0.00257246	-0.602327	chr7	44470858	44471111	chr7:44470858-44471111
Nr1h2	0.0989071	-0.30882	chr7	44552237	44552245	chr7:44552237-44552245
Acd	0.000692234	-0.278386	chr8	105700049	105700160	chr8:105700049-105700160
Zfp90	0.0369341	-0.403107	chr8	106418996	106419069	chr8:106418996-106419069
Fuk	0.0743374	-0.207698	chr8	110889741	110889838	chr8:110889741-110889838
Zfp1	0.0222281	0.220409	chr8	111666060	111666076	chr8:111666060-111666076
Dctd	0.00635	-0.182395	chr8	48138178	48138780	chr8:48138178-48138780
Cherp	0.0116311	-0.135661	chr8	72468487	72468519	chr8:72468487-72468519
Cacna1a	0.0352594	1.34777	chr8	84639237	84639244	chr8:84639237-84639244
Trmt1	0.0224901	-0.135017	chr8	84689631	84689706	chr8:84689631-84689706
Tnpo2	3.14e-07	-0.15835	chr8	85054691	85054720	chr8:85054691-85054720
Cdv3	0.0539287	-0.108817	chr9	103355314	103356026	chr9:103355314-103356026
Cdv3	0.0538317	-0.108557	chr9	103355314	103356029	chr9:103355314-103356029
Rbm6	0.00757124	-0.355598	chr9	107853404	107853674	chr9:107853404-107853674
Tcta	0.0484419	-0.649888	chr9	108305381	108305428	chr9:108305381-108305428
Cep295	0.0828	0.477504	chr9	15323711	15323713	chr9:15323711-15323713
Ppp2r1b	0.0710716	-0.125162	chr9	50891616	50891635	chr9:50891616-50891635
Ppcdc	0.0168387	0.499705	chr9	57415255	57415472	chr9:57415255-57415472
Neo1	2.22e-16	-0.273018	chr9	58907047	58907094	chr9:58907047-58907094
Neo1	5.88e-06	-0.475125	chr9	58931116	58931175	chr9:58931116-58931175
Aagab	0.0704239	0.207908	chr9	63636383	63636385	chr9:63636383-63636385
Sltm	0.00161352	-0.719174	chr9	70573456	70573509	chr9:70573456-70573509
Morf4l1	0.059346	0.302187	chr9	90103769	90103771	chr9:90103769-90103771
Ddx3x	0.00147375	-0.132396	chrX	13291162	13291164	chrX:13291162-13291164
Thoc2	0.00910866	-0.455488	chrX	41812495	41812575	chrX:41812495-41812575
Naa10	0.0923546	0.397229	chrX	73917196	73917282	chrX:73917196-73917282
Naa10	0.0933402	0.392302	chrX	73917196	73917286	chrX:73917196-73917286
