# Supplementary material for: mTOR-regulated U2af1 tandem exon splicing specifies transcriptome features for translational control
Source: Nucleic Acids Res. 2019 Sep 3;47(19):10373–87. doi: 10.1093/nar/gkz761 (PMC6821156; doi:10.1093/nar/gkz761)
Supplement: gkz761_Supplemental_Files [file gkz761_supplemental_files.zip › Supplementary Table 3.xlsx]

## Sheet: SE
Gene Name	P-value	Ratio difference	Chr Name	Exon Start	Exon End	Chr region
Ulbp1	0.0634531	-4.76578	chr10	7456953	7457069	chr10:7456953-7457069
H13	0.0174549	-2.25338	chr2	152688836	152688962	chr2:152688836-152688962
Cask	0.000135017	-0.961064	chrX	13550946	13550982	chrX:13550946-13550982
Rngtt	0.0138895	-0.918486	chr4	33443600	33443667	chr4:33443600-33443667
Tube1	0.0988081	-0.87007	chr10	39144755	39144931	chr10:39144755-39144931
Spata5	6.33492e-07	-0.787736	chr3	37529982	37530019	chr3:37529982-37530019
Odf2l	0.0718823	-0.726723	chr3	145127022	145127151	chr3:145127022-145127151
Tmpo	0.00525569	-0.701015	chr10	91153277	91153397	chr10:91153277-91153397
Pbx1	0.0991038	-0.693868	chr1	168191277	168191437	chr1:168191277-168191437
Myef2	0.0257843	-0.590413	chr2	125097562	125097634	chr2:125097562-125097634
Sapcd2	0.0311958	-0.580942	chr2	25373415	25373517	chr2:25373415-25373517
Cwc22	0.0962697	-0.564	chr2	77940301	77940362	chr2:77940301-77940362
Tmpo	0.0836106	-0.560274	chr10	91152627	91152738	chr10:91152627-91152738
Col4a3bp	0.0231246	-0.534689	chr13	96616993	96617071	chr13:96616993-96617071
U2surp	0.0681225	-0.461425	chr9	95500687	95500819	chr9:95500687-95500819
Rnf185	4.3437e-06	-0.442102	chr11	3428883	3428902	chr11:3428883-3428902
Ccser2	0.0219007	-0.377053	chr14	36890341	36890426	chr14:36890341-36890426
Evl	0.082969	-0.3688	chr12	108683347	108683410	chr12:108683347-108683410
Arhgef11	0.0662105	-0.359308	chr3	87718228	87718258	chr3:87718228-87718258
Nek1	0.0145995	-0.352358	chr8	61071750	61071834	chr8:61071750-61071834
Eml4	0.0925798	-0.350897	chr17	83428215	83428248	chr17:83428215-83428248
AU019823	0.0561936	-0.348419	chr9	50616657	50616684	chr9:50616657-50616684
Ttc3	0.000734911	-0.337483	chr16	94384345	94384388	chr16:94384345-94384388
Emc1	0.0216109	-0.336893	chr4	139364330	139364339	chr4:139364330-139364339
Pcbp2	3.96046e-06	-0.330743	chr15	102488775	102488814	chr15:102488775-102488814
Lrrfip1	0.00034404	-0.319652	chr1	91103246	91103318	chr1:91103246-91103318
Kif21a	0.00619045	-0.316593	chr15	90964974	90964995	chr15:90964974-90964995
Anks1	0.0586221	-0.311853	chr17	27978426	27978489	chr17:27978426-27978489
Fat1	0.0105819	-0.304307	chr8	45049841	45049877	chr8:45049841-45049877
Eif4a2	0.0456539	-0.298251	chr16	23109119	23109259	chr16:23109119-23109259
Pigq	0.0248262	-0.292558	chr17	25932104	25932231	chr17:25932104-25932231
Arhgef40	1.56592e-08	-0.29013	chr14	52004878	52004899	chr14:52004878-52004899
Atp13a3	0.000485481	-0.284888	chr16	30321805	30321895	chr16:30321805-30321895
Picalm	0.0301744	-0.283976	chr7	90194272	90194296	chr7:90194272-90194296
Cobll1	0.0679709	-0.277659	chr2	65105714	65105828	chr2:65105714-65105828
Uggt1	0.0334095	-0.270179	chr1	36176775	36176799	chr1:36176775-36176799
Ppp3cb	0.00271858	-0.258713	chr14	20503246	20503276	chr14:20503246-20503276
Mark3	0.0894169	-0.252075	chr12	111651957	111651984	chr12:111651957-111651984
Fip1l1	0.0574681	-0.246685	chr5	74564518	74564626	chr5:74564518-74564626
Rnf14	0.0559502	-0.244714	chr18	38301655	38301807	chr18:38301655-38301807
Cast	0.023085	-0.24378	chr13	74748804	74748861	chr13:74748804-74748861
Map2k7	0.0160258	-0.237388	chr8	4240687	4240735	chr8:4240687-4240735
Slmap	0.0678279	-0.235009	chr14	26459409	26459460	chr14:26459409-26459460
Cables2	0.053827	-0.227766	chr2	180264402	180264474	chr2:180264402-180264474
Meaf6	0.0985978	-0.220073	chr4	125107651	125107709	chr4:125107651-125107709
Nadk2	0.093167	-0.214142	chr15	9098808	9098874	chr15:9098808-9098874
Traf7	0.00543691	-0.211317	chr17	24514712	24514829	chr17:24514712-24514829
Zfx	0.0734269	-0.204856	chrX	94114195	94114263	chrX:94114195-94114263
Pphln1	0.00823247	-0.202692	chr15	93420283	93420490	chr15:93420283-93420490
App	0.00429519	-0.195532	chr16	84971407	84971461	chr16:84971407-84971461
Rbm39	1.56208e-05	-0.190961	chr2	156178879	156178952	chr2:156178879-156178952
Tnip1	0.0233154	-0.186147	chr11	54956020	54956178	chr11:54956020-54956178
Pum2	0.0929877	-0.184889	chr12	8733272	8733509	chr12:8733272-8733509
Cttn	0.000140988	-0.183043	chr7	144450977	144451088	chr7:144450977-144451088
Sfswap	0.0103453	-0.18287	chr5	129559468	129559621	chr5:129559468-129559621
Adgrl2	0.0783384	-0.17727	chr3	148820972	148821025	chr3:148820972-148821025
Fubp1	0.0280162	-0.176601	chr3	152214824	152214887	chr3:152214824-152214887
Mff	0.0143162	-0.175031	chr1	82747082	82747142	chr1:82747082-82747142
Wbp1	0.0279009	-0.174653	chr6	83120771	83120873	chr6:83120771-83120873
Wbp1	0.0285832	-0.173704	chr6	83120771	83120876	chr6:83120771-83120876
Stam	0.035951	-0.17142	chr2	14133642	14133708	chr2:14133642-14133708
Mapk8ip3	0.058686	-0.171171	chr17	24920471	24920495	chr17:24920471-24920495
Ywhaz	0.000131816	-0.170883	chr15	36793478	36793675	chr15:36793478-36793675
Srr	0.0419686	-0.165886	chr11	74909693	74909768	chr11:74909693-74909768
Ctnnd1	0.0588123	-0.16324	chr2	84612531	84612549	chr2:84612531-84612549
Cenpa	0.00203952	-0.162565	chr5	30669691	30669828	chr5:30669691-30669828
Hnrnpm	0.0916016	-0.159515	chr17	33652272	33652326	chr17:33652272-33652326
Traf7	0.0117885	-0.15763	chr17	24514712	24514866	chr17:24514712-24514866
Srr	0.0135002	-0.157268	chr11	74919436	74919662	chr11:74919436-74919662
Pcyt2	0.0644657	-0.155814	chr11	120613029	120613083	chr11:120613029-120613083
Clstn1	0.0061823	-0.154511	chr4	149626086	149626116	chr4:149626086-149626116
Bnip2	0.0680264	-0.153066	chr9	70004305	70004341	chr9:70004305-70004341
Col16a1	0.0467314	-0.146859	chr4	130073068	130073116	chr4:130073068-130073116
Sertad2	0.00617009	-0.141887	chr11	20595129	20595214	chr11:20595129-20595214
Mink1	0.0737359	-0.141643	chr11	70609407	70609431	chr11:70609407-70609431
Gtf2i	0.00307912	-0.140843	chr5	134272523	134272586	chr5:134272523-134272586
Tcf12	0.0342087	-0.138699	chr9	71868998	71869070	chr9:71868998-71869070
Dnajc5	0.0289587	-0.137436	chr2	181548925	181549000	chr2:181548925-181549000
Xpnpep1	0.0333747	-0.12247	chr19	53032008	53032097	chr19:53032008-53032097
Prl2c5	0.0846008	-0.119891	chr13	13182916	13183044	chr13:13182916-13183044
Ythdf3	0.0126831	-0.118626	chr3	16186966	16187115	chr3:16186966-16187115
Myo9b	0.0793803	-0.116731	chr8	71336875	71336965	chr8:71336875-71336965
Axl	0.0424588	-0.116675	chr7	25773098	25773125	chr7:25773098-25773125
Srsf7	0.000315648	-0.115931	chr17	80204621	80205081	chr17:80204621-80205081
Map4k4	0.0503917	-0.11154	chr1	40003756	40003987	chr1:40003756-40003987
Thyn1	0.0281579	-0.111423	chr9	27006800	27006951	chr9:27006800-27006951
Epb41l3	0.0219579	-0.106168	chr17	69283884	69284007	chr17:69283884-69284007
Flna	0.00620047	-0.105685	chrX	74232966	74232990	chrX:74232966-74232990
Grb10	0.00996053	-0.105305	chr11	11954743	11954908	chr11:11954743-11954908
Ablim1	0.00274436	0.961253	chr19	57041414	57041422	chr19:57041414-57041422
Ttc19	0.0182532	0.838463	chr11	62284130	62284169	chr11:62284130-62284169
Smarca2	0.0958518	0.796725	chr19	26770937	26771043	chr19:26770937-26771043
Fabp5	0.00859568	0.7331	chr3	10014970	10015143	chr3:10014970-10015143
Clcn3	0.00194402	0.66433	chr8	60914752	60914828	chr8:60914752-60914828
Fbrsl1	0.0679129	0.621294	chr5	110376006	110376078	chr5:110376006-110376078
Gon4l	8.78991e-05	0.617915	chr3	88875906	88875930	chr3:88875906-88875930
Pex2	6.79886e-06	0.612562	chr3	5562668	5562732	chr3:5562668-5562732
Map3k7	0.00214458	0.610862	chr4	31994873	31994954	chr4:31994873-31994954
Hnrnph2	0	0.594513	chrX	134602917	134602962	chrX:134602917-134602962
Casc4	0.0718113	0.54774	chr2	121925560	121925728	chr2:121925560-121925728
Pml	0.0345792	0.538483	chr9	58230490	58230628	chr9:58230490-58230628
Tlk2	0.0130874	0.523214	chr11	105209793	105209837	chr11:105209793-105209837
Raet1e	0.0105863	0.479647	chr10	22172003	22172101	chr10:22172003-22172101
Wwp2	0.0188478	0.47186	chr8	107483331	107483469	chr8:107483331-107483469
Ktn1	0.000446799	0.463934	chr14	47725928	47726000	chr14:47725928-47726000
Mdm4	0.00179745	0.443618	chr1	133004653	133004692	chr1:133004653-133004692
Rap1gds1	0.068015	0.4407	chr3	138983721	138983868	chr3:138983721-138983868
Hsf2	0.0176437	0.439112	chr10	57509060	57509114	chr10:57509060-57509114
Bod1l	0.0842807	0.431837	chr5	41791796	41791937	chr5:41791796-41791937
Pphln1	0.000439831	0.406919	chr15	93452116	93452173	chr15:93452116-93452173
Tctex1d2	0.0854402	0.405787	chr16	32425240	32425310	chr16:32425240-32425310
Vrk1	0.0143038	0.402513	chr12	106073618	106073678	chr12:106073618-106073678
Mdm4	0.00462778	0.391899	chr1	133004653	133004721	chr1:133004653-133004721
Cux1	0.0129746	0.387054	chr5	136311494	136311560	chr5:136311494-136311560
Mapk8ip3	0.00520285	0.380454	chr17	24909149	24909161	chr17:24909149-24909161
Fmr1	0.0136077	0.37043	chrX	68705860	68705923	chrX:68705860-68705923
Fbxo34	0.0862281	0.361025	chr14	47526204	47526314	chr14:47526204-47526314
Ap2b1	0.000173134	0.360987	chr11	83364794	83364836	chr11:83364794-83364836
Msl1	0.0371074	0.342637	chr11	98802267	98802315	chr11:98802267-98802315
Puf60	2.20934e-14	0.325175	chr15	76074606	76074657	chr15:76074606-76074657
Rai14	1.02339e-06	0.310626	chr15	10589258	10589345	chr15:10589258-10589345
Ythdf3	4.48557e-05	0.298311	chr3	16203186	16203219	chr3:16203186-16203219
Nfat5	0.0146978	0.297049	chr8	107295580	107295634	chr8:107295580-107295634
Chtop	0.0729277	0.294433	chr3	90502115	90502253	chr3:90502115-90502253
Csnk1d	0.0041899	0.293971	chr11	120964947	120965010	chr11:120964947-120965010
Picalm	0.0372235	0.275539	chr7	90182218	90182368	chr7:90182218-90182368
Nrd1	0.0599607	0.265032	chr4	109047596	109047716	chr4:109047596-109047716
Smpd4	0.0464194	0.260961	chr16	17635481	17635568	chr16:17635481-17635568
Emsy	0.0193949	0.26069	chr7	98599751	98599793	chr7:98599751-98599793
Scarb1	0.00864886	0.2445	chr5	125281104	125281233	chr5:125281104-125281233
Gng12	0.0353457	0.242705	chr6	66943824	66943877	chr6:66943824-66943877
Rnf214	0.0971555	0.241847	chr9	45866946	45867051	chr9:45866946-45867051
Vcan	0.00351563	0.237898	chr13	89702917	89705797	chr13:89702917-89705797
Pcdh19	0.0432688	0.23667	chrX	133682091	133682232	chrX:133682091-133682232
Mum1l1	0.00983924	0.229787	chrX	139211358	139211435	chrX:139211358-139211435
Dnm2	1.11212e-10	0.228749	chr9	21490657	21490669	chr9:21490657-21490669
Arhgef10l	5.12032e-05	0.220304	chr4	140568755	140568770	chr4:140568755-140568770
Gng12	0.0450968	0.220166	chr6	66943824	66943882	chr6:66943824-66943882
Sh2b1	0.00161766	0.212145	chr7	126469487	126469570	chr7:126469487-126469570
Fam49b	0.0841382	0.202824	chr15	64022569	64022620	chr15:64022569-64022620
Pitpnb	0.00713906	0.201359	chr5	111385519	111385604	chr5:111385519-111385604
Kansl2	0.00672013	0.192404	chr15	98531322	98531529	chr15:98531322-98531529
Dot1l	0.0816256	0.191658	chr10	80791743	80791839	chr10:80791743-80791839
Med24	0.00465748	0.190498	chr11	98717708	98717765	chr11:98717708-98717765
Kifc5b	0.0562809	0.181376	chr17	26921806	26921860	chr17:26921806-26921860
Mvk	0.0531147	0.180682	chr5	114444651	114444689	chr5:114444651-114444689
Gab1	0.0244209	0.177034	chr8	80776160	80776250	chr8:80776160-80776250
Pdpn	0.0766996	0.172329	chr4	143270522	143270561	chr4:143270522-143270561
Gtf2a2	0.0414174	0.157936	chr9	70017072	70017191	chr9:70017072-70017191
Large	0.0932622	0.156894	chr8	73340193	73340286	chr8:73340193-73340286
Epn2	0.0707623	0.155645	chr11	61534577	61534613	chr11:61534577-61534613
Sptan1	0.00182818	0.151582	chr2	30001099	30001159	chr2:30001099-30001159
Hnrnph2	8.35995e-08	0.151524	chrX	134602691	134602762	chrX:134602691-134602762
Tpm1	0.0647496	0.14899	chr9	67031950	67032026	chr9:67031950-67032026
Kansl2	0.0339274	0.147271	chr15	98531322	98531437	chr15:98531322-98531437
Prrc2c	0.0699657	0.139316	chr1	162675604	162675841	chr1:162675604-162675841
St6galnac6	0.0343446	0.134121	chr2	32608041	32608096	chr2:32608041-32608096
Clk2-scamp3	0.0769031	0.134012	chr3	89169617	89169702	chr3:89169617-89169702
Zc3h18	0.0562915	0.13383	chr8	122387692	122387764	chr8:122387692-122387764
Prrc2b	0.0439138	0.13334	chr2	32212886	32214947	chr2:32212886-32214947
Atp11a	0.0362033	0.132763	chr8	12863758	12863862	chr8:12863758-12863862
Scrib	0.000165614	0.1301	chr15	76049456	76049540	chr15:76049456-76049540
Clk2-scamp3	0.0821955	0.129893	chr3	89169614	89169702	chr3:89169614-89169702
Rhot1	0.0924759	0.129878	chr11	80257513	80257636	chr11:80257513-80257636
Pex5	0.0668542	0.12837	chr6	124404132	124404243	chr6:124404132-124404243
Tpd52l2	0.0784216	0.127033	chr2	181511573	181511615	chr2:181511573-181511615
Tpd52l2	0.0780301	0.122633	chr2	181511570	181511615	chr2:181511570-181511615
Eif4h	0.000994821	0.110727	chr5	134624440	134624500	chr5:134624440-134624500
Tjp1	0.0241301	0.109998	chr7	65314092	65314332	chr7:65314092-65314332
Brd2	0.022456	0.105584	chr17	34116597	34116689	chr17:34116597-34116689
Serpinh1	0	0.102372	chr7	99351823	99351867	chr7:99351823-99351867
Sirt2	0.00418253	0.100981	chr7	28767631	28767678	chr7:28767631-28767678

## Sheet: MXE
Gene Name	P-value	Ratio difference	Chr Name	Exon Start	Exon End	Chr region
U2af1	0	-5.60573	chr17	31651645	31651712	chr17:31651645-31651712
H2afy	9.94205e-13	-1.13782	chr13	56088251	56088342	chr13:56088251-56088342
Cask	0.000135017	-0.961064	chrX	13550946	13550982	chrX:13550946-13550982
P4ha1	2.41068e-10	-0.651919	chr10	59355349	59355420	chr10:59355349-59355420
Rnf185	4.3437e-06	-0.442102	chr11	3428883	3428902	chr11:3428883-3428902
Tpm1	0.0150206	-0.268977	chr9	67047785	67047911	chr9:67047785-67047911
Tnip1	0.0233154	-0.186147	chr11	54956020	54956178	chr11:54956020-54956178
Adgrl2	0.0783384	-0.17727	chr3	148820972	148821025	chr3:148820972-148821025
Pkm	4.71012e-12	-0.174402	chr9	59675567	59675734	chr9:59675567-59675734
Map4k4	0.0503917	-0.11154	chr1	40003756	40003987	chr1:40003756-40003987
Epb41l3	0.0219579	-0.106168	chr17	69283884	69284007	chr17:69283884-69284007
Serpinh1	0	0.102372	chr7	99351823	99351867	chr7:99351823-99351867
Rhot1	0.0924759	0.129878	chr11	80257513	80257636	chr11:80257513-80257636
Atp11a	0.0362033	0.132763	chr8	12863758	12863862	chr8:12863758-12863862
Prrc2c	0.0699657	0.139316	chr1	162675604	162675841	chr1:162675604-162675841
Rab6a	0.00105165	0.141747	chr7	100629665	100629771	chr7:100629665-100629771
Tpm1	0.0647496	0.14899	chr9	67031950	67032026	chr9:67031950-67032026
Hnrnph2	8.35995e-08	0.151524	chrX	134602691	134602762	chrX:134602691-134602762
Gtf2a2	0.0414174	0.157936	chr9	70017072	70017191	chr9:70017072-70017191
Pkm	0	0.171631	chr9	59675028	59675195	chr9:59675028-59675195
Fyn	0.040772	0.209204	chr10	39529918	39530074	chr10:39529918-39530074
Vcan	0.00351563	0.237898	chr13	89702917	89705797	chr13:89702917-89705797
Galnt7	0.0333056	0.250478	chr8	57542834	57543017	chr8:57542834-57543017
Acp1	0.0299899	0.253309	chr12	30904717	30904831	chr12:30904717-30904831
Hnrnph2	0	0.594513	chrX	134602917	134602962	chrX:134602917-134602962
P4ha1	2.26476e-08	0.718971	chr10	59354339	59354410	chr10:59354339-59354410
H2afy	3.12016e-05	1.34873	chr13	56089757	56089857	chr13:56089757-56089857
U2af1	0	7.2799	chr17	31652501	31652568	chr17:31652501-31652568

## Sheet: A5SS
Gene Name	P-value	Ratio difference	Chr Name	Exon Start	Exon End	Chr region
Pigp	0.0836847	-0.744673	chr16	94370739	94370895	chr16:94370739-94370895
Qsox1	0.0042997	-0.378846	chr1	155779437	155779718	chr1:155779437-155779718
Tmem234	0.0326842	-0.378732	chr4	129601135	129601243	chr4:129601135-129601243
Tdg	0.0998309	-0.345832	chr10	82629940	82630038	chr10:82629940-82630038
Fbxw17	0.050564	-0.339614	chr13	50419878	50419991	chr13:50419878-50419991
Mpp6	0.00383575	-0.287767	chr6	50110455	50110464	chr6:50110455-50110464
Whrn	0.0483489	-0.282905	chr4	63435346	63435360	chr4:63435346-63435360
Stx16	0.0463889	-0.245908	chr2	174077139	174077189	chr2:174077139-174077189
Rpl38	0.0973282	-0.180363	chr11	114668610	114668626	chr11:114668610-114668626
Mapk7	0.0814035	-0.175672	chr11	61493504	61493647	chr11:61493504-61493647
Spsb3	0.0982162	-0.121085	chr17	24886761	24887105	chr17:24886761-24887105
Eci2	0.0301354	-0.120865	chr13	34993828	34994014	chr13:34993828-34994014
Sec23b	0.0740271	0.103243	chr2	144556325	144556342	chr2:144556325-144556342
Rpl34	0.0544775	0.104154	chr3	130730119	130730189	chr3:130730119-130730189
Vac14	0.0550399	0.10531	chr8	110710493	110710556	chr8:110710493-110710556
Smarcc2	0.0588421	0.152623	chr10	128488018	128488359	chr10:128488018-128488359
Dazap1	8.29337e-14	0.173206	chr10	80274870	80274879	chr10:80274870-80274879
Tfpt	0.0869524	0.246409	chr7	3620745	3620777	chr7:3620745-3620777
Ubtf	0.0995573	0.268957	chr11	102307077	102307083	chr11:102307077-102307083
Csnk1a1	0.0654603	0.274199	chr18	61580452	61580487	chr18:61580452-61580487
Ncor1	0.00123866	0.317894	chr11	62378495	62378515	chr11:62378495-62378515
Taf1d	0.0373369	0.367536	chr9	15315441	15315476	chr9:15315441-15315476
Zscan21	3.4357e-05	0.383885	chr5	138116989	138117007	chr5:138116989-138117007
2700099C18Rik	0.0959369	0.524622	chr17	94763883	94763924	chr17:94763883-94763924
Sept6	0.0866031	0.559876	chrX	36989377	36989382	chrX:36989377-36989382
Szt2	0.00149664	0.682483	chr4	118377865	118377870	chr4:118377865-118377870
Chuk	2.89096e-09	0.751523	chr19	44077244	44077263	chr19:44077244-44077263

## Sheet: A3SS
Gene Name	P-value	Ratio difference	Chr Name	Exon Start	Exon End	Chr region
Fst	0.0714229	-1.01263	chr13	114454508	114454510	chr13:114454508-114454510
Tardbp	0	-0.969298	chr4	148625375	148625376	chr4:148625375-148625376
Mapk8ip3	0.00609885	-0.561618	chr17	24918137	24918139	chr17:24918137-24918139
Slc29a2	0.0393409	-0.465294	chr19	5030287	5030290	chr19:5030287-5030290
Kdm4a	0.00143841	-0.386343	chr4	118177564	118177576	chr4:118177564-118177576
Dyrk1a	0.0409826	-0.3825	chr16	94663741	94663767	chr16:94663741-94663767
Arrdc3	0.0690368	-0.376482	chr13	80891449	80891486	chr13:80891449-80891486
Utrn	0.0942578	-0.366357	chr10	12861706	12861735	chr10:12861706-12861735
Cuedc2	0.0145421	-0.339056	chr19	46331620	46331640	chr19:46331620-46331640
Mlst8	0.00452672	-0.295945	chr17	24478459	24478478	chr17:24478459-24478478
Apbb2	0.0463022	-0.286003	chr5	66400282	66400284	chr5:66400282-66400284
Nup107	0.0700836	-0.281468	chr10	117790056	117790060	chr10:117790056-117790060
Fastkd5	0.00459817	-0.276321	chr2	130616706	130616742	chr2:130616706-130616742
Cuedc2	0.0180874	-0.271491	chr19	46331620	46331673	chr19:46331620-46331673
Snx27	1.29028e-09	-0.268408	chr3	94501272	94502065	chr3:94501272-94502065
Fau	0.0341406	-0.26462	chr19	6058242	6058244	chr19:6058242-6058244
Ncor1	0.0267771	-0.264026	chr11	62373575	62373622	chr11:62373575-62373622
Mlst8	0.00616474	-0.261068	chr17	24478459	24478483	chr17:24478459-24478483
Mier2	0.000399097	-0.221756	chr10	79549680	79549853	chr10:79549680-79549853
Cuedc2	0.0250304	-0.221711	chr19	46331641	46331673	chr19:46331641-46331673
Fn1	0.00147697	-0.210909	chr1	71597673	71597747	chr1:71597673-71597747
Neo1	0.0751987	-0.202963	chr9	58931116	58931175	chr9:58931116-58931175
Acd	0.00705278	-0.199551	chr8	105700049	105700160	chr8:105700049-105700160
Zfp428	0.0323879	-0.195003	chr7	24515036	24515074	chr7:24515036-24515074
H2-K1	1.59703e-07	-0.192041	chr17	33999511	33999546	chr17:33999511-33999546
Chtop	0.0212974	-0.191225	chr3	90506262	90507258	chr3:90506262-90507258
Picalm	0.0440157	-0.190585	chr7	90191140	90191154	chr7:90191140-90191154
Zmiz1	0.0155786	-0.187336	chr14	25646716	25646733	chr14:25646716-25646733
Cpsf4	0.0935765	-0.180799	chr5	145178832	145178834	chr5:145178832-145178834
Bub1	0.0674031	-0.171401	chr2	127821857	127821859	chr2:127821857-127821859
Luc7l	0.051175	-0.15004	chr17	26253973	26255029	chr17:26253973-26255029
Larp4	0.068425	-0.149687	chr15	99984919	99984931	chr15:99984919-99984931
Wbp1	0.0895527	-0.142104	chr6	83120874	83120876	chr6:83120874-83120876
Nup88	0.00957895	-0.137542	chr11	70944971	70944985	chr11:70944971-70944985
Cenpa	0.0128991	-0.133491	chr5	30669691	30669736	chr5:30669691-30669736
Tsr1	0.064637	-0.130504	chr11	74908045	74908046	chr11:74908045-74908046
H2-T9	0.0472107	-0.123073	chr17	36042113	36042128	chr17:36042113-36042128
Larp4	0.0946862	-0.122541	chr15	99984916	99984931	chr15:99984916-99984931
Ddx3x	0.0026621	-0.1206	chrX	13291162	13291164	chrX:13291162-13291164
Tnpo2	0.000113777	-0.118305	chr8	85054691	85054720	chr8:85054691-85054720
Tpm2	0.032088	-0.116702	chr4	43514862	43516003	chr4:43514862-43516003
Stk38	0.0331695	-0.11089	chr17	29000142	29000144	chr17:29000142-29000144
Strn4	0.0358858	-0.109764	chr7	16831464	16831484	chr7:16831464-16831484
Eif2b4	0.0847067	-0.108679	chr5	31192626	31192770	chr5:31192626-31192770
Fus	0.0436418	-0.105371	chr7	127971837	127971839	chr7:127971837-127971839
Ngfrap1	0.0379791	0.100611	chrX	136271267	136271307	chrX:136271267-136271307
Ehmt1	0.0616845	0.101644	chr2	24863909	24863929	chr2:24863909-24863929
Gspt1	0.000168663	0.103147	chr16	11239097	11239099	chr16:11239097-11239099
Tns2	0.0643252	0.103292	chr15	102112407	102112427	chr15:102112407-102112427
Ivns1abp	0.0993676	0.104208	chr1	151355166	151356127	chr1:151355166-151356127
Rbmxl1	0.0217802	0.139663	chr8	78506818	78506863	chr8:78506818-78506863
Dgcr6	0.0245215	0.148624	chr16	18070081	18070089	chr16:18070081-18070089
Glyr1	0.0270995	0.148667	chr16	5021431	5021448	chr16:5021431-5021448
Ewsr1	0.0526832	0.148798	chr11	5079520	5079522	chr11:5079520-5079522
Trp53	2.64166e-09	0.150063	chr11	69591253	69591348	chr11:69591253-69591348
Pnpla6	0.0659248	0.154006	chr8	3523998	3524009	chr8:3523998-3524009
Rsrp1	0.0398965	0.161124	chr4	134926025	134926733	chr4:134926025-134926733
Hdgfrp2	0.0705842	0.1658	chr17	56096847	56096849	chr17:56096847-56096849
Pcbp2	0.000372641	0.174229	chr15	102473260	102473283	chr15:102473260-102473283
Hmgb3	0.0773866	0.189009	chrX	71558052	71558055	chrX:71558052-71558055
0610010K14Rik	0.0799338	0.194111	chr11	70235465	70235468	chr11:70235465-70235468
Prrc2c	0.0483873	0.200597	chr1	162723282	162723287	chr1:162723282-162723287
Sppl2b	0.0616235	0.203484	chr10	80863176	80863178	chr10:80863176-80863178
Cux1	0.0574273	0.210882	chr5	136313009	136313314	chr5:136313009-136313314
Stard13	0.00146531	0.215969	chr5	151059619	151059675	chr5:151059619-151059675
Ccdc134	0.0337332	0.218852	chr15	82131415	82131422	chr15:82131415-82131422
Csf1	0.0361228	0.227737	chr3	107748285	107749169	chr3:107748285-107749169
Gak	0.0776546	0.243001	chr5	108617047	108617051	chr5:108617047-108617051
Kansl2	0.000838257	0.254835	chr15	98531438	98531529	chr15:98531438-98531529
Mvk	0.0014983	0.279399	chr5	114450240	114450275	chr5:114450240-114450275
Gapvd1	0.0973409	0.285006	chr2	34693501	34693502	chr2:34693501-34693502
Tjap1	2.7766e-09	0.286595	chr17	46263811	46263813	chr17:46263811-46263813
Tcf3	0.0223984	0.293441	chr10	80410622	80410624	chr10:80410622-80410624
Fkrp	0.0231064	0.294962	chr7	16815124	16815126	chr7:16815124-16815126
Zfp1	0.00127665	0.300994	chr8	111666060	111666076	chr8:111666060-111666076
Tial1	0.000353203	0.30796	chr7	128448720	128448770	chr7:128448720-128448770
Thoc2	0.00291726	0.313135	chrX	41812495	41812575	chrX:41812495-41812575
Mdm4	0.0164942	0.321651	chr1	133004693	133004721	chr1:133004693-133004721
Rtel1	0.0136806	0.325252	chr2	181355309	181355326	chr2:181355309-181355326
Chkb	0.0121475	0.354433	chr15	89428545	89428578	chr15:89428545-89428578
Xbp1	0.00748394	0.35815	chr11	5524238	5524306	chr11:5524238-5524306
Cbl	0.0846805	0.377153	chr9	44164207	44164257	chr9:44164207-44164257
Sbno1	0.0581579	0.402194	chr5	124410380	124410382	chr5:124410380-124410382
Phf20l1	0.0828792	0.40352	chr15	66604776	66604778	chr15:66604776-66604778
Arrdc1	0.058718	0.429602	chr2	24926446	24926448	chr2:24926446-24926448
Nub1	0.00253107	0.438071	chr5	24689379	24689391	chr5:24689379-24689391
Cbfa2t2	0.0707829	0.46883	chr2	154531221	154531223	chr2:154531221-154531223
Elf2	0.0577182	0.481379	chr3	51265007	51265042	chr3:51265007-51265042
Mnda	0.0357179	0.639576	chr1	173906323	173906328	chr1:173906323-173906328
Hgf	0.0524593	0.828859	chr5	16553872	16553882	chr5:16553872-16553882
Tacc2	0.0920117	0.975667	chr7	130733505	130733516	chr7:130733505-130733516
Psma3	2.22045e-16	4.23827	chr12	70983318	70983322	chr12:70983318-70983322
