# Supplementary material for: mTOR-regulated U2af1 tandem exon splicing specifies transcriptome features for translational control
Source: Nucleic Acids Res. 2019 Sep 3;47(19):10373–87. doi: 10.1093/nar/gkz761 (PMC6821156; doi:10.1093/nar/gkz761)
Supplement: gkz761_Supplemental_Files [file gkz761_supplemental_files.zip › Supplementary Table 4_rev.xlsx]

## Sheet: U2AF A vs B
U2AFLb_3	U2AFLb_2	U2AFLb_1	U2AFLa_3	U2AFLa_2	U2AFLa_1	Student's T-test Significant A_B	Student's T-test significant	-Log Student's T-test p-value A_B	Student's T-test q-value A_B	Student's T-test Difference A_B	Student's T-test Test statistic A_B	Majority protein IDs	Total intensity
17.8804	17.3698	17.9009	20.3716	20.8428	20.5323	+	A_B	3.68188	0	2.86516	8.8968	sp|B2RY56|RBM25_MOUSE;tr|S4R2B0|S4R2B0_MOUSE	4992900	b
17.5777	18.0586	17.6343	20.2549	20.1834	19.9769	+	A_B	3.79082	0	2.3815	8.719	sp|P11440|CDK1_MOUSE;tr|D3Z2T9|D3Z2T9_MOUSE	2796400	b
17.2852	17.8919	17.5476	20.1183	19.7542	19.5238	+	A_B	3.07713	0	2.22391	6.41635	tr|Q45VK5|Q45VK5_MOUSE;sp|Q9Z1X4|ILF3_MOUSE	2400100	b
21.2593	17.6133	17.504	21.1881	20.9543	20.7267	+	A_B	0.806442	0.0409134	2.16417	1.61371	sp|Q8CGZ0|CHERP_MOUSE;tr|G5E8I8|G5E8I8_MOUSE	6655200	b
20.7876	19.5069	19.1432	21.3011	22.3144	22.241	+	A_B	1.63918	0.0016	2.13959	3.07453	tr|E9PZM7|E9PZM7_MOUSE	12307000	b
17.9593	20.9742	20.8269	22.2048	21.7514	22.0527	+	A_B	0.985962	0.0163509	2.08283	1.91026	sp|Q6NV83|SR140_MOUSE	12439000	b
18.2174	18.1826	18.3275	19.9781	19.8713	19.6331	+	A_B	3.85552	0	1.58499	7.51362	sp|P63038|CH60_MOUSE	2520000	b
18.0054	18.2623	19.4676	20.3741	20.1017	19.8166	+	A_B	1.47197	0.00349474	1.51909	2.62538	sp|Q5SFM8|RBM27_MOUSE	3766000
20.4576	20.6886	22.2621	22.2819	22.4062	22.477	+	A_B	1.03203	0.0188966	1.25224	1.86958	sp|P25206|MCM3_MOUSE	18383000	b
20.2419	20.6364	20.5356	21.2253	21.4259	22.2222	+	A_B	1.61596	0.00245161	1.15316	2.70316	sp|Q8JZX4|SPF45_MOUSE;tr|A2AP40|A2AP40_MOUSE	10753000
17.3128	18.2448	18.6813	19.2265	19.101	19.1439	+	A_B	1.24823	0.011534	1.0775	2.13254	tr|F6QKD2|F6QKD2_MOUSE;sp|Q9CWX9|DDX47_MOUSE	1457500	b
17.3941	18.6276	17.379	18.8709	18.7282	18.9816	+	A_B	1.18609	0.0112075	1.06002	2.03792	sp|Q9JIK5|DDX21_MOUSE	1523000	b
20.8802	20.4775	20.4972	21.7181	21.7167	21.3791	+	A_B	2.33089	0.00183784	0.986348	3.61431	sp|Q99KG3|RBM10_MOUSE	10909000
23.3376	23.1441	22.9689	24.0526	24.141	24.0275	+	A_B	2.92987	0	0.923483	4.35848	tr|Q3TUE1|Q3TUE1_MOUSE;sp|Q91WJ8|FUBP1_MOUSE	56166000	b
18.6204	18.2558	19.2279	19.6469	19.4821	19.5807	+	A_B	1.40743	0.00672	0.868548	2.24124	sp|Q8JZM7|CDC73_MOUSE	2526400
22.0493	22.4923	22.7077	23.1212	23.391	23.2821	+	A_B	1.81314	0.00149451	0.848335	2.74486	tr|J3QK72|J3QK72_MOUSE;sp|P49312|ROA1_MOUSE;tr|Q5EBP8|Q5EBP8_MOUSE	34393000	b
19.9459	20.1457	20.2877	20.4586	21.0056	20.74	+	A_B	1.50853	0.0114231	0.608299	2.12356	tr|E9Q640|E9Q640_MOUSE;sp|Q6NZN0|RBM26_MOUSE;tr|E9PYZ7|E9PYZ7_MOUSE;tr|E9PUF4|E9PUF4_MOUSE	6273500
21.0886	20.8576	20.6886	21.4059	21.6963	21.1074	+	A_B	1.19899	0.0300968	0.524958	1.71673	sp|Q8K019|BCLF1_MOUSE	9632700	b
17.7879	18.2276	17.5846	18.2337	18.4335	18.3427	+	A_B	1.11408	0.0437231	0.469887	1.575	sp|P57784|RU2A_MOUSE;tr|G5E883|G5E883_MOUSE	974180
21.4775	21.3805	21.1703	21.8273	21.8088	21.7966	+	A_B	2.16767	0.00432653	0.468105	2.44961	sp|Q8K310|MATR3_MOUSE	13586000
17.4406	17.6903	17.1829	17.7536	17.9795	17.8567	+	A_B	1.24531	0.040254	0.425355	1.63364	sp|Q62523|ZYX_MOUSE	989280
24.8623	24.6376	24.5285	25.275	25.0732	24.9539	+	A_B	1.45237	0.0227563	0.424573	1.80073	sp|O88569|ROA2_MOUSE	132600000
21.2419	21.3484	21.5069	21.688	21.8439	21.6851	+	A_B	1.79489	0.0146195	0.373253	1.93245	sp|Q922U1|PRPF3_MOUSE	13650000
20.9812	20.9459	21.0224	20.5674	20.7714	20.777	+	A_B	1.73312	0.0405937	-0.277938	-1.61204	tr|Q8VHM5|Q8VHM5_MOUSE;tr|A2AW41|A2AW41_MOUSE;tr|F7B5B5|F7B5B5_MOUSE	7075600	a
21.6671	21.4726	21.68	21.3295	21.2592	21.2067	+	A_B	1.96442	0.0139459	-0.341444	-1.94069	sp|Q569Z5|DDX46_MOUSE;tr|F8WHR6|F8WHR6_MOUSE	11142000
23.3101	23.3511	23.5404	22.9436	23.0702	23.1478	+	A_B	1.69786	0.0225667	-0.346641	-1.79993	sp|Q62318|TIF1B_MOUSE	37960000
24.6649	24.5926	24.9977	24.217	24.4984	24.4041	+	A_B	1.18935	0.0494656	-0.378601	-1.51657	sp|P63017|HSP7C_MOUSE;tr|Q504P4|Q504P4_MOUSE	114680000
21.6006	21.6006	21.5165	21.1325	21.252	21.1546	+	A_B	2.98001	0.00242553	-0.392885	-2.68765	sp|P29341|PABP1_MOUSE;tr|Q9D4E6|Q9D4E6_MOUSE	10939000
23.6096	23.3511	23.2317	22.8787	23.0599	22.946	+	A_B	1.61635	0.0140727	-0.435957	-1.95114	sp|Q8VH51|RBM39_MOUSE;tr|E9Q8F0|E9Q8F0_MOUSE;tr|F7AA45|F7AA45_MOUSE	39652000
20.6971	20.5915	20.5638	20.4325	20.1196	19.9215	+	A_B	1.39047	0.0221695	-0.459613	-1.80826	sp|P60843|IF4A1_MOUSE;tr|Q8BTU6|Q8BTU6_MOUSE;sp|P10630|IF4A2_MOUSE	5365700	a
23.5638	23.6757	23.417	23.391	23.094	22.7374	+	A_B	1.10595	0.044062	-0.478057	-1.57638	sp|P62317|SMD2_MOUSE;tr|D3Z5N9|D3Z5N9_MOUSE	38826000
19.816	19.8861	19.8128	19.3537	19.4406	19.2568	+	A_B	2.9548	0.00161905	-0.487923	-3.08362	sp|Q8BG81|PDIP3_MOUSE;tr|Q3UDD3|Q3UDD3_MOUSE	3120400
19.6523	19.4933	19.2855	19.207	19.0421	18.7067	+	A_B	1.27088	0.028748	-0.491694	-1.74666	sp|Q62470|ITA3_MOUSE	2627800
23.2961	22.9847	23.0902	22.7061	22.5476	22.6104	+	A_B	2.09617	0.00437113	-0.502317	-2.48176	sp|P60335|PCBP1_MOUSE	30320000
20.6714	20.9171	21.0426	19.9982	20.419	20.577	+	A_B	1.25393	0.0221967	-0.545598	-1.79331	sp|P99024|TBB5_MOUSE	8365500	a
19.6852	19.3899	19.4854	19.3436	18.7925	18.7866	+	A_B	1.25525	0.0223802	-0.54596	-1.79502	sp|Q62167|DDX3X_MOUSE;sp|P16381|DDX3L_MOUSE;sp|Q62095|DDX3Y_MOUSE	2616700
21.3211	21.2989	21.2535	21.0921	20.6316	20.5081	+	A_B	1.42441	0.0142018	-0.547255	-1.96287	sp|Q61990|PCBP2_MOUSE;tr|E9Q7D8|E9Q7D8_MOUSE;sp|P57722|PCBP3_MOUSE	8304700
18.9854	18.805	19.0184	18.2893	18.1883	18.6388	+	A_B	1.68794	0.00665347	-0.564121	-2.24092	tr|G5E839|G5E839_MOUSE;sp|P80315|TCPD_MOUSE	1595000
21.9951	22.0459	21.8802	21.1068	21.6137	21.4888	+	A_B	1.62844	0.00972549	-0.570623	-2.19335	sp|Q8VDW0|DX39A_MOUSE;tr|D6RHT5|D6RHT5_MOUSE	13860000
20.5261	19.9601	20.4576	19.9661	19.6472	19.58	+	A_B	1.27624	0.018735	-0.583533	-1.85565	sp|Q3UKJ7|SMU1_MOUSE	3535800
21.5117	21.3538	21.4118	20.8207	20.7887	20.8286	+	A_B	3.67492	0	-0.613098	-4.15073	sp|Q9CQF3|CPSF5_MOUSE	9158300
22.5093	22.6298	22.6386	22.0216	22.0228	21.871	+	A_B	3.16209	0	-0.620795	-3.75267	sp|Q99MR6|SRRT_MOUSE	19632000
19.9882	19.5805	20.1079	19.7369	19.0418	18.8983	+	A_B	1.02888	0.037824	-0.666533	-1.64908	sp|Q921F4|HNRLL_MOUSE	2712400
21.8987	21.7013	21.6714	21.1923	21.174	20.8855	+	A_B	2.27511	0.00154545	-0.673246	-3.02887	tr|F6ZV59|F6ZV59_MOUSE;tr|G5E8G0|G5E8G0_MOUSE	10838000
19.2989	19.5451	19.2042	18.6948	18.6464	18.6135	+	A_B	2.58574	0.00174359	-0.697826	-3.41567	sp|Q8VEE4|RFA1_MOUSE;tr|Q5SWN2|Q5SWN2_MOUSE	1989600
21.2535	21.0359	21.0156	20.3774	20.4341	20.2857	+	A_B	2.95999	0	-0.735949	-3.92387	tr|A2AJ72|A2AJ72_MOUSE;tr|Q3TIX6|Q3TIX6_MOUSE	7154900
23.8288	23.5869	23.6209	23.1043	22.8806	22.7931	+	A_B	2.48762	0.00176623	-0.752865	-3.42844	sp|P58252|EF2_MOUSE	39268000
19.3899	19.8238	19.606	18.7509	18.7931	18.9928	+	A_B	2.19215	0.00163855	-0.761008	-3.09643	tr|Q5SUW3|Q5SUW3_MOUSE;sp|Q60760|GRB10_MOUSE	2470400
20.0821	19.9882	19.7307	19.1076	19.2229	19.155	+	A_B	2.65916	0.00186301	-0.771807	-3.67079	sp|P19324|SERPH_MOUSE	3063500
24.4041	24.2463	24.5225	23.5404	23.5754	23.7286	+	A_B	2.84975	0	-0.776155	-3.9061	sp|P16858|G3P_MOUSE;tr|S4R1W1|S4R1W1_MOUSE;tr|S4R257|S4R257_MOUSE;tr|D3YYI5|D3YYI5_MOUSE;tr|D3Z0Z9|D3Z0Z9_MOUSE	78844000
19.3123	19.2967	19.0129	18.6308	18.2099	18.3124	+	A_B	2.17121	0.00167901	-0.82291	-3.16782	sp|Q64727|VINC_MOUSE	1788000
19.5657	19.2232	19.4616	18.5293	18.5804	18.6707	+	A_B	2.77628	0	-0.823395	-3.93043	sp|Q80X90|FLNB_MOUSE	2161300	a
19.4972	19.0769	19.0346	18.4892	18.5259	18.0617	+	A_B	1.80078	0.00147826	-0.843972	-2.72453	sp|P26039|TLN1_MOUSE	1736600
20.2877	19.9882	20.3101	19.3987	18.7727	19.8433	+	A_B	1.22965	0.012785	-0.857084	-2.00534	tr|D3Z0A2|D3Z0A2_MOUSE;tr|F8WH01|F8WH01_MOUSE;sp|Q9JIF0|ANM1_MOUSE;tr|D3Z3N0|D3Z3N0_MOUSE	3592100
19.3167	19.1482	19.373	18.3892	18.4296	18.447	+	A_B	3.60071	0	-0.857388	-5.05261	sp|Q9D8N0|EF1G_MOUSE	1636100
23.2961	23.5285	23.8764	22.3084	22.6938	22.989	+	A_B	1.59711	0.00441667	-0.903278	-2.51363	sp|P05213|TBA1B_MOUSE	38907000
22.2302	22.155	22.3348	21.5019	21.2072	21.1926	+	A_B	2.93512	0	-0.939424	-4.40108	sp|Q91VI7|RINI_MOUSE	13858000
21.1143	20.5915	21.3484	19.8212	20.0695	20.1065	+	A_B	1.87328	0.00151111	-1.019	-2.98832	tr|H3BJP2|H3BJP2_MOUSE;tr|H3BLJ9|H3BLJ9_MOUSE;tr|H3BJL6|H3BJL6_MOUSE;sp|Q9R0P3|ESTD_MOUSE;tr|H3BKH6|H3BKH6_MOUSE;tr|H3BK43|H3BK43_MOUSE;tr|H3BJC6|H3BJC6_MOUSE	6480100
21.6971	21.8269	21.3962	20.4719	20.802	20.5668	+	A_B	2.50889	0	-1.0265	-3.93423	sp|Q8BGY2|IF5A2_MOUSE;sp|P63242|IF5A1_MOUSE	8711800
18.6903	18.8847	19.4087	17.7217	18.1172	18.0342	+	A_B	1.86844	0.00152809	-1.03687	-2.99647	tr|Q80VB6|Q80VB6_MOUSE;sp|Q9JLM8|DCLK1_MOUSE	1639800
23.0642	22.8932	22.8633	21.7149	22.0485	21.911	+	A_B	3.09225	0	-1.04874	-4.87236	sp|P09405|NUCL_MOUSE	22005000
21.9388	21.6843	21.6886	20.8381	20.6641	20.6289	+	A_B	3.24881	0	-1.06016	-5.14373	sp|Q61753|SERA_MOUSE	10116000
20.2989	20.2185	20.1825	19.029	19.0573	19.3024	+	A_B	3.5329	0	-1.10372	-5.70784	sp|Q9DCD0|6PGD_MOUSE	3239800	a
18.8576	18.8636	19.0346	17.9329	18.0552	17.3558	+	A_B	2.1537	0.00181333	-1.13725	-3.51741	sp|P61222|ABCE1_MOUSE	1418300	a
21.002	21.0691	20.895	20.2151	19.7122	19.5902	+	A_B	2.3598	0	-1.14952	-3.85935	sp|P62264|RS14_MOUSE	5510700
19.8097	19.9459	19.654	19.4046	18.0262	17.9373	+	A_B	1.30828	0.00428283	-1.3472	-2.31323	sp|Q80XP8|FA76B_MOUSE	2306500
22.632	22.5545	22.6865	21.0257	21.4593	21.3445	+	A_B	3.24442	0	-1.34783	-5.7293	sp|P17742|PPIA_MOUSE	16902000
21.5731	21.6006	21.5117	20.2035	20.2199	20.1244	+	A_B	5.39706	0	-1.37923	-9.88806	tr|F6YTZ4|F6YTZ4_MOUSE;tr|J3QM94|J3QM94_MOUSE;sp|P25444|RS2_MOUSE;tr|L7N240|L7N240_MOUSE;tr|D3Z659|D3Z659_MOUSE;tr|D3YVC1|D3YVC1_MOUSE;tr|E9Q1N8|E9Q1N8_MOUSE;tr|J3QMG5|J3QMG5_MOUSE;tr|D3YWJ3|D3YWJ3_MOUSE;tr|L7N453|L7N453_MOUSE	7317700
21.3321	21.002	21.3699	18.5384	20.4073	20.3818	+	A_B	1.0892	0.0135185	-1.45879	-1.9992	sp|P07356|ANXA2_MOUSE;tr|B0V2N8|B0V2N8_MOUSE;tr|B0V2N7|B0V2N7_MOUSE	7086600
21.2877	20.7307	20.9024	18.1976	20.2157	20.1195	+	A_B	1.01307	0.0190609	-1.46268	-1.88105	sp|P62827|RAN_MOUSE;tr|Q14AA6|Q14AA6_MOUSE;sp|Q61820|RANT_MOUSE	5616800
21.1143	20.9459	21.1825	19.556	19.6205	19.6164	+	A_B	4.45242	0	-1.48325	-8.55695	sp|P62242|RS8_MOUSE	5835800
19.9171	19.6766	19.6593	17.8158	18.6502	18.2841	+	A_B	2.37794	0	-1.50095	-4.22328	sp|Q9CQ65|MTAP_MOUSE	2171600
22.5093	22.44	22.4947	20.7502	21.1911	20.9626	+	A_B	3.51959	0	-1.5134	-6.60772	sp|P52480|KPYM_MOUSE	14850000
24.8811	24.8044	24.9089	23.0524	23.7594	23.2401	+	A_B	2.67865	0	-1.51414	-4.82627	sp|P10126|EF1A1_MOUSE;tr|D3Z3I8|D3Z3I8_MOUSE;tr|D3YZ68|D3YZ68_MOUSE;sp|P62631|EF1A2_MOUSE	78126000
19.0265	19.1382	19.5731	18.1744	17.5387	17.4397	+	A_B	2.23817	0	-1.52836	-3.97782	sp|Q9JJI8|RL38_MOUSE	1305500
22.3129	21.9672	21.3156	20.672	20.2852	20.0442	+	A_B	1.94596	0.00178947	-1.5314	-3.44265	sp|P62702|RS4X_MOUSE	9382200
21.7471	21.4972	20.7715	19.8367	19.6482	19.7505	+	A_B	2.23145	0	-1.59348	-4.00766	sp|P68040|GBLP_MOUSE	6094600
21.1886	21.4375	21.3645	20.6067	18.2648	20.2689	+	A_B	1.03358	0.0138214	-1.61674	-1.93719	sp|P62281|RS11_MOUSE	7176600
22.741	22.6475	22.5475	20.868	20.9585	21.0976	+	A_B	4.36188	0	-1.6706	-8.93081	sp|P09411|PGK1_MOUSE;tr|S4R2M7|S4R2M7_MOUSE	15699000
20.5165	20.4576	20.5545	18.7654	18.6358	18.3436	+	A_B	3.94753	0	-1.92797	-8.46006	sp|Q9CY58|PAIRB_MOUSE	3347300	a
21.2877	21.1269	21.2477	19.3543	19.2601	19.1419	+	A_B	4.83082	0	-1.9687	-11.0492	sp|P17182|ENOA_MOUSE;tr|Q6PHC1|Q6PHC1_MOUSE	5402700
19.6364	19.83	20.9812	17.6666	17.857	18.868	+	A_B	1.64129	0.00156322	-2.0187	-3.05224	tr|D3Z6C3|D3Z6C3_MOUSE;sp|P97351|RS3A_MOUSE;tr|D3Z7W7|D3Z7W7_MOUSE	2943700
22.4093	22.3101	22.2849	20.4428	20.3593	20.0542	+	A_B	4.10421	0	-2.04931	-9.14602	sp|P62908|RS3_MOUSE;tr|D3YV43|D3YV43_MOUSE	11724000
19.4854	19.4696	19.4596	17.5558	17.8233	16.7553	+	A_B	2.54472	0	-2.09344	-4.97318	sp|Q78PY7|SND1_MOUSE;tr|Q3TJ56|Q3TJ56_MOUSE	1552100
20.3538	20.4874	20.1332	18.5306	18.1243	18.0101	+	A_B	3.43316	0	-2.10311	-7.28475	sp|P62301|RS13_MOUSE	1936600
22.6364	22.3962	22.5892	20.4979	20.6308	20.0498	+	A_B	3.45256	0	-2.14776	-7.39306	sp|Q9CZX8|RS19_MOUSE;tr|D3Z722|D3Z722_MOUSE;tr|D3YUG3|D3YUG3_MOUSE;tr|D3Z5R8|D3Z5R8_MOUSE	12571000
19.9882	19.8128	19.6078	17.6888	17.3868	17.8823	+	A_B	3.53868	0	-2.15029	-7.64449	tr|Q6ZWZ7|Q6ZWZ7_MOUSE;sp|Q9CPR4|RL17_MOUSE	1394100
20.9951	21.3484	21.6627	18.8175	19.0975	19.4139	+	A_B	2.99935	0	-2.22575	-6.20678	tr|Q91V55|Q91V55_MOUSE;tr|D3YYM6|D3YYM6_MOUSE;sp|P97461|RS5_MOUSE	5800900
20.8269	20.8727	20.714	18.6434	18.4619	18.302	+	A_B	4.54698	0	-2.33543	-11.1577	tr|S4R1N6|S4R1N6_MOUSE;tr|F6YVP7|F6YVP7_MOUSE;sp|P62270|RS18_MOUSE;tr|F5H8M6|F5H8M6_MOUSE	4057100
21.2477	20.5451	20.3962	19.0299	17.7184	18.3193	+	A_B	2.17048	0	-2.3738	-4.2306	sp|Q8C181|MBNL2_MOUSE	3597800
20.714	21.5545	21.5545	17.2379	20.8111	18.1551	+	A_B	1.07799	0.0113143	-2.53961	-2.10328	sp|P63158|HMGB1_MOUSE;tr|D3YVC6|D3YVC6_MOUSE;tr|D3YZ18|D3YZ18_MOUSE	7479400	a
22.0691	22.1332	22.0789	19.4837	19.7143	19.2676	+	A_B	4.43015	0	-2.60519	-11.3029	tr|D3YX54|D3YX54_MOUSE;sp|P47963|RL13_MOUSE	8896200	a
20.5165	20.4775	20.7471	17.7069	18.1228	17.2802	+	A_B	3.43814	0	-2.87709	-8.05036	tr|L7N202|L7N202_MOUSE;tr|D3YXT4|D3YXT4_MOUSE;sp|P12970|RL7A_MOUSE;tr|D3YVE6|D3YVE6_MOUSE;tr|D3YU93|D3YU93_MOUSE;tr|F6YI27|F6YI27_MOUSE;tr|F6U2H0|F6U2H0_MOUSE	3348300
21.6141	21.417	21.2707	18.0436	18.9298	18.539	+	A_B	3.35673	0	-2.92981	-7.81202	sp|P62852|RS25_MOUSE	5011700	a
21.6096	21.3805	21.3101	18.9402	18.779	17.7423	+	A_B	2.80041	0	-2.94621	-6.06136	sp|P27659|RL3_MOUSE	4182100
20.895	20.7389	21.1079	18.1163	18.1765	17.6051	+	A_B	3.82208	0	-2.94799	-9.49626	sp|P62754|RS6_MOUSE	3259000
22.1174	22.1238	22.3988	18.171	19.5688	19.7786	+	A_B	2.39132	0	-3.04054	-4.95985	tr|E9PYL9|E9PYL9_MOUSE;tr|D3Z3K1|D3Z3K1_MOUSE;sp|Q9CXW4|RL11_MOUSE;tr|E9PZB3|E9PZB3_MOUSE;tr|D3YW69|D3YW69_MOUSE	9437300
22.4972	22.4651	22.6231	17.6904	20.4132	20.2904	+	A_B	1.58243	0.00165854	-3.06382	-3.09739	sp|P47962|RL5_MOUSE;tr|D3YYV8|D3YYV8_MOUSE	11343000	a
20.4375	21.5545	21.4972	17.4991	18.2289	18.5175	+	A_B	2.5426	0	-3.08122	-5.37728	sp|P62889|RL30_MOUSE	4345900
20.9951	20.9812	21.1581	17.1037	18.6361	17.925	+	A_B	2.67572	0	-3.15652	-5.77734	sp|P14131|RS16_MOUSE	3946900
23.632	23.5522	23.6431	20.4732	20.3641	20.1458	+	A_B	5.28168	0	-3.28138	-16.3733	sp|P35979|RL12_MOUSE	22069000	a
21.0821	20.9316	21.0625	17.8266	17.0348	18.2924	+	A_B	3.0619	0	-3.30747	-7.03546	tr|E9Q132|E9Q132_MOUSE;sp|Q8BP67|RL24_MOUSE	4168200
20.7796	20.9951	21.0359	17.2702	17.2654	17.583	+	A_B	4.95419	0	-3.56398	-15.3768	sp|P62830|RL23_MOUSE	4517900	a
23.8288	23.7077	23.5983	20.2945	20.0174	19.5272	+	A_B	4.05933	0	-3.76525	-11.2735	sp|Q9CR57|RL14_MOUSE	22805000
22.5823	22.1488	22.7634	18.4548	18.5696	18.6009	+	A_B	4.52389	0	-3.95643	-13.753	sp|P14148|RL7_MOUSE;tr|F6XI62|F6XI62_MOUSE	10175000	a
22.0983	22.1301	22.1111	18.0782	17.515	18.5951	+	A_B	3.69203	0	-4.05038	-9.83028	sp|Q9D8E6|RL4_MOUSE	7264400	a
22.2214	21.8113	21.6364	17.672	17.2838	18.5319	+	A_B	3.24434	0	-4.06049	-8.00126	sp|P61358|RL27_MOUSE;tr|A2A4Q0|A2A4Q0_MOUSE	6414000
22.3073	22.2593	21.9985	17.5291	19.2238	17.1424	+	A_B	2.54753	0	-4.22328	-5.6586	sp|P62918|RL8_MOUSE	7909200
22.3619	22.3831	22.0886	18.013	18.6926	17.4301	+	A_B	3.4459	0	-4.2326	-8.87488	tr|A2A547|A2A547_MOUSE;sp|P84099|RL19_MOUSE	6885900	a
23.4676	22.6364	23.1642	20.5038	17.8062	17.5976	+	A_B	2.00065	0	-4.45356	-4.17436	tr|Q5XJF6|Q5XJF6_MOUSE;sp|P53026|RL10A_MOUSE	14444000	a
23.3101	23.1395	23.3239	17.8544	18.1308	20.0883	+	A_B	2.53208	0	-4.56663	-5.66842	sp|P47911|RL6_MOUSE;tr|E9PUX4|E9PUX4_MOUSE	16453000
17.0437	19.3688	19.4854	19.9793	19.8304	19.9278			0.73679	0.0638529	1.27982	1.42777	sp|Q8CH02|SUGP1_MOUSE	3189500	b
18.806	16.8979	18.9229	18.8087	19.4582	19.4046			0.668514	0.0871448	1.01489	1.28695	sp|Q91ZW3|SMCA5_MOUSE	1985700	b
18.0295	19.6096	18.2496	20.0121	19.4081	19.2565			0.786286	0.0612444	0.929333	1.44002	tr|D3Z6F5|D3Z6F5_MOUSE;sp|Q03265|ATPA_MOUSE	2692100	b
17.6075	20.1703	20.1457	19.9373	20.5523	20.1313			0.444367	0.26879	0.899148	0.927561	sp|Q9DAW6|PRP4_MOUSE	4486100	b
21.1269	18.4502	21.0493	21.1481	21.0866	21.0139			0.42364	0.295264	0.874086	0.891513	sp|P59708|PM14_MOUSE	7199700	b
20.0559	17.3796	19.6132	20.1148	19.9012	19.4889			0.409857	0.31013	0.818713	0.863283	sp|O35691|PININ_MOUSE;tr|Q3TUQ5|Q3TUQ5_MOUSE	3367700	b
17.2916	19.5185	19.5356	19.3079	19.5564	19.6435			0.406591	0.327158	0.720675	0.845947	sp|Q9D554|SF3A3_MOUSE	2798500
20.9098	17.7218	21.6231	20.9886	20.5508	20.8691			0.23373	0.663663	0.717962	0.549551	sp|P62996|TRA2B_MOUSE;tr|F8WJG3|F8WJG3_MOUSE	7189700
18.6858	17.0645	19.0102	18.9537	19.0672	18.8742			0.51656	0.201368	0.711487	1.01004	sp|P42932|TCPQ_MOUSE;tr|H3BL49|H3BL49_MOUSE	1677100	b
21.4972	17.7759	21.5165	21.0507	20.9435	20.9184			0.221878	0.689312	0.707656	0.526409	sp|P62320|SMD3_MOUSE	10906000
16.9913	18.3056	19.0976	18.9088	18.6166	18.9629			0.487117	0.2361	0.697887	0.964466	tr|H9KV00|H9KV00_MOUSE;sp|Q9QX47|SON_MOUSE;tr|H9KV01|H9KV01_MOUSE;tr|H9KV15|H9KV15_MOUSE;tr|H9KV02|H9KV02_MOUSE	1729900	b
18.9582	21.2066	20.8802	20.8473	21.2962	20.9749			0.411312	0.326824	0.691139	0.849058	sp|Q62376|RU17_MOUSE	8457500	b
19.661	19.3581	19.3145	20.3586	19.8762	19.6159			0.973785	0.0562388	0.505728	1.473	sp|Q8CIG8|ANM5_MOUSE	5152900
20.3101	17.907	21.1946	19.4505	20.5494	20.8853			0.173262	0.789495	0.491196	0.418562	tr|G3UXT7|G3UXT7_MOUSE;tr|Q8CFQ9|Q8CFQ9_MOUSE;sp|P56959|FUS_MOUSE	6720500
21.7634	21.6453	22.5662	22.3134	22.5378	22.3405			0.611117	0.198	0.405627	1.01966	sp|P48678|LMNA_MOUSE	21057000	b
20.1079	20.6714	20.9531	19.8232	21.4692	21.6343			0.250798	0.668335	0.398119	0.545919	tr|B2RXM2|B2RXM2_MOUSE;tr|J3QNY1|J3QNY1_MOUSE;tr|E9Q7H5|E9Q7H5_MOUSE;tr|A2AL12|A2AL12_MOUSE;sp|Q8BG05|ROA3_MOUSE	9269500
22.0625	21.743	22.538	22.2789	22.4167	22.7536			0.611144	0.21443	0.368559	0.994544	sp|O35737|HNRH1_MOUSE;tr|Q8C2Q7|Q8C2Q7_MOUSE	24448000
19.1898	17.8441	18.0973	18.8219	18.9007	18.4689			0.336444	0.530732	0.353446	0.662245	sp|Q9WTM5|RUVB2_MOUSE;tr|D3YXQ8|D3YXQ8_MOUSE	1500400
19.7715	17.329	19.2832	19.0849	19.1204	19.0992			0.153676	0.805488	0.306895	0.362641	sp|Q9Z0N1|IF2G_MOUSE;tr|A2AAW9|A2AAW9_MOUSE;sp|Q9Z0N2|IF2H_MOUSE	2325100
19.3024	19.2255	19.2764	19.1765	19.7135	19.8167			0.685095	0.204615	0.300793	1.00362	sp|Q8K4Z5|SF3A1_MOUSE	2830800	b
18.2554	20.3962	20.5069	19.7976	20.1259	20.0579			0.136948	0.826076	0.274268	0.32669	sp|P84089|ERH_MOUSE	4724600
19.3365	19.0899	19.528	19.4152	19.5273	19.823			0.701736	0.228302	0.27036	0.980568	tr|Q921K2|Q921K2_MOUSE;sp|P11103|PARP1_MOUSE	3067700
24.391	24.1332	24.4234	24.5463	24.5404	24.4862			1.04379	0.17424	0.208397	1.07539	sp|Q9Z204|HNRPC_MOUSE	92514000	b
20.7955	21.0756	21.0886	21.3657	21.165	21.0457			0.701556	0.298313	0.205558	0.879839	sp|Q9CSN1|SNW1_MOUSE	9338900
23.6971	23.5754	23.4676	23.9495	23.7077	23.6971			0.902944	0.215134	0.204706	0.994821	sp|Q9D0E1|HNRPM_MOUSE;tr|B8JK33|B8JK33_MOUSE;tr|B8JK32|B8JK32_MOUSE	54656000	b
19.9742	19.7471	19.9742	20.1836	19.8859	20.1862			0.677753	0.336047	0.186704	0.829245	sp|Q99JX7|NXF1_MOUSE	3849700
21.1206	21.0224	21.2066	21.3708	21.3232	21.2044			1.18393	0.179712	0.182958	1.0597	sp|Q9CSH3|RRP44_MOUSE	10424000
23.3101	23.2821	22.9495	23.1908	23.3101	23.5869			0.479624	0.512178	0.182053	0.687365	sp|Q8BL97|SRSF7_MOUSE	43333000
20.0426	20.1703	20.2419	20.3062	20.2414	20.4049			1.0359	0.249168	0.165886	0.946794	sp|Q8BTI8|SRRM2_MOUSE	5203700
21.7876	21.6714	21.4324	21.8233	21.8069	21.7444			0.682493	0.394606	0.161048	0.77693	sp|Q6A068|CDC5L_MOUSE	13099000
21.3857	21.417	21.7307	21.7584	21.6408	21.5841			0.545553	0.521547	0.149942	0.676921	sp|Q8C2Q3|RBM14_MOUSE;tr|E9QL13|E9QL13_MOUSE	12387000
18.9851	18.0544	19.0559	19.0795	18.7186	18.7113			0.149063	0.834321	0.137983	0.310211	tr|Q921W2|Q921W2_MOUSE;sp|P70318|TIAR_MOUSE;tr|Q8CII5|Q8CII5_MOUSE;tr|G5E8L2|G5E8L2_MOUSE;tr|Q80ZW7|Q80ZW7_MOUSE	1937500
21.1206	21.1015	21.5823	21.2109	21.397	21.6059			0.283053	0.75149	0.136434	0.4637	sp|Q921F2|TADBP_MOUSE;tr|Q8R0B4|Q8R0B4_MOUSE;tr|Q6VYI5|Q6VYI5_MOUSE;tr|Q6VYI4|Q6VYI4_MOUSE	11592000
22.2736	21.895	21.823	22.354	22.0896	21.9296			0.273318	0.768447	0.127211	0.443783	tr|A2AU62|A2AU62_MOUSE;sp|Q64012|RALY_MOUSE;tr|A2AU61|A2AU61_MOUSE;tr|A2AU60|A2AU60_MOUSE	16685000
20.4476	20.8499	18.4301	20.2594	19.9316	19.8894			0.0534461	0.950751	0.117568	0.137074	sp|Q8CCS6|PABP2_MOUSE;tr|G3UY42|G3UY42_MOUSE;tr|D3YUB9|D3YUB9_MOUSE;tr|D3Z055|D3Z055_MOUSE;tr|G3UWS5|G3UWS5_MOUSE;tr|D3Z5F7|D3Z5F7_MOUSE	3939900
22.6584	22.4451	22.5475	22.6384	22.7377	22.5979			0.65629	0.582753	0.107721	0.618063	sp|P70372|ELAV1_MOUSE	26468000
21.8802	21.9024	22.3045	22.1348	22.0191	22.246			0.27404	0.780836	0.104284	0.412739	sp|Q501J6|DDX17_MOUSE;tr|Q3U741|Q3U741_MOUSE	18400000
22.6409	21.9672	22.4247	22.3604	22.568	22.4012			0.180592	0.830521	0.0989577	0.320783	sp|Q91VC3|IF4A3_MOUSE;tr|E9PV04|E9PV04_MOUSE;tr|A2AFK7|A2AFK7_MOUSE	24128000
23.1488	23.0326	23.2051	23.248	23.253	23.182			0.822164	0.568973	0.0988744	0.634983	tr|G5E866|G5E866_MOUSE;sp|Q99NB9|SF3B1_MOUSE	39139000
21.9061	21.5451	21.6671	21.6187	21.856	21.9352			0.273823	0.780686	0.0972157	0.401033	sp|P49718|MCM5_MOUSE;tr|Q52KC3|Q52KC3_MOUSE	14729000
21.0886	21.417	21.2707	21.1971	21.7175	21.1382			0.16787	0.830692	0.0921529	0.300042	sp|Q9Z2X1|HNRPF_MOUSE;tr|J3QMT0|J3QMT0_MOUSE;tr|J3QM80|J3QM80_MOUSE;tr|J3QMQ5|J3QMQ5_MOUSE	11001000
18.5321	19.4313	19.6523	19.1491	19.1734	19.5235			0.0741467	0.936073	0.0767288	0.165618	sp|Q6PFR5|TRA2A_MOUSE;tr|E9QP00|E9QP00_MOUSE	2551100
21.6843	21.4972	21.7307	21.7222	21.693	21.7065			0.413382	0.778719	0.0698649	0.406506	sp|Q9CX86|ROA0_MOUSE	13323000
18.5915	18.5652	18.5988	18.8745	18.6077	18.4618			0.199655	0.843259	0.06287	0.28416	tr|D3Z6P1|D3Z6P1_MOUSE;tr|D6RCU8|D6RCU8_MOUSE;sp|Q9DCL9|PUR6_MOUSE	1480800
25.5551	25.4984	25.5075	25.5898	25.6403	25.5075			0.622834	0.78422	0.0588735	0.413113	sp|Q61656|DDX5_MOUSE;tr|Q8BTS0|Q8BTS0_MOUSE;tr|S4R1I6|S4R1I6_MOUSE	196310000
24.4676	24.2678	23.9847	24.3376	24.3645	24.1719			0.122855	0.901406	0.0512727	0.20306	tr|Q3TWW8|Q3TWW8_MOUSE	79303000
18.2027	17.7183	19.0319	18.3136	18.4672	18.313			0.0413546	0.964267	0.047006	0.0965313	tr|D3YW87|D3YW87_MOUSE;sp|Q8VHX6|FLNC_MOUSE;tr|D3Z576|D3Z576_MOUSE	1293700
17.8437	16.8139	18.9494	17.9098	17.9146	17.9212			0.0250871	0.981083	0.0461985	0.0644697	sp|Q91VN6|DDX41_MOUSE	1139300
17.8979	18.6611	18.7504	18.6702	18.4069	18.3603			0.0509957	0.962493	0.0426197	0.110071	sp|Q8CHY6|P66A_MOUSE;tr|E9QMN5|E9QMN5_MOUSE	1100300	b
18.5705	19.6329	20.0691	19.4132	19.6036	19.346			0.0222751	0.980537	0.0301361	0.0546292	sp|Q5SUF2|LC7L3_MOUSE	2943400
20.2877	20.1946	20.1825	20.3784	20.0746	20.2692			0.0704584	0.967107	0.0191008	0.0980245	tr|D3Z0M9|D3Z0M9_MOUSE	5027900
22.5237	22.714	22.4996	22.343	22.7255	22.7257			0.0448229	0.977445	0.0189533	0.0775368	sp|Q91VM5|RMXL1_MOUSE;sp|Q9WV02|RBMX_MOUSE;tr|A2AFI3|A2AFI3_MOUSE	26730000
20.3101	20.3101	19.9601	20.2035	20.2403	20.1777			0.0394574	0.979235	0.0137088	0.0628689	sp|Q99PV0|PRP8_MOUSE	4999300
23.1612	22.9548	23.2678	23.0596	23.1759	23.167			0.0209441	0.986752	0.00623131	0.0312844	tr|G5E924|G5E924_MOUSE;sp|Q8R081|HNRPL_MOUSE;tr|G3UY38|G3UY38_MOUSE	38881000
25.9338	26.2661	26.3307	25.9338	26.2661	26.3307			0	0.998667	0	0	sp|Q9D883|U2AF1_MOUSE;tr|G3UW94|G3UW94_MOUSE	376060000
21.1143	21.0088	21.0821	21.1239	21.1825	20.8844			0.0165596	0.982254	-0.00481097	-0.0244964	sp|Q8CGF7|TCRG1_MOUSE	8454400
19.5088	19.1357	19.4972	19.4204	19.2378	19.4587			0.019665	0.987605	-0.00827916	-0.0344739	sp|P97310|MCM2_MOUSE	2785500
20.0691	19.9024	19.8621	19.8666	20.0691	19.8727			0.0308225	0.985776	-0.00840378	-0.043807	sp|Q9D824|FIP1_MOUSE;tr|D3Z3F1|D3Z3F1_MOUSE;tr|D3Z4V2|D3Z4V2_MOUSE;tr|D3Z619|D3Z619_MOUSE	4119300
21.0088	21.0886	21.2244	21.0846	21.046	21.1541			0.0609453	0.978912	-0.0123711	-0.0725948	sp|Q921M3|SF3B3_MOUSE	9086400
19.16	17.3521	18.993	18.5163	18.4271	18.4981			0.0121125	0.982553	-0.0211836	-0.0312684	sp|A2A4P0|DHX8_MOUSE;tr|A2A4N9|A2A4N9_MOUSE	1104600
20.3857	20.0821	20.2764	20.4444	20.3151	19.9137			0.0442364	0.973027	-0.0236848	-0.0837542	sp|P63037|DNJA1_MOUSE;tr|B1AXY0|B1AXY0_MOUSE;tr|B1AXY1|B1AXY1_MOUSE	4750900
22.5498	22.3936	22.343	22.4809	22.3477	22.3084			0.241922	0.848369	-0.049813	-0.274853	tr|Q8BGJ5|Q8BGJ5_MOUSE;tr|Q922I7|Q922I7_MOUSE;tr|Q8CB58|Q8CB58_MOUSE;sp|P17225|PTBP1_MOUSE;tr|E9QMW9|E9QMW9_MOUSE	23167000
22.8385	22.7244	22.8481	22.6925	22.8568	22.7113			0.31342	0.833596	-0.0501194	-0.303095	sp|Q99K48|NONO_MOUSE	28509000
22.4118	22.4775	22.4601	22.7425	22.3293	22.0953			0.11621	0.897339	-0.0608069	-0.209517	tr|E9QNN1|E9QNN1_MOUSE;sp|O70133|DHX9_MOUSE	21149000
23.6865	24.0526	23.9406	23.6096	23.8764	23.9672			0.189325	0.827367	-0.0754464	-0.298839	tr|G3XA10|G3XA10_MOUSE;sp|Q8VEK3|HNRPU_MOUSE	64509000
20.7223	20.5823	20.5638	20.6527	20.6059	20.3826			0.319334	0.797405	-0.0757561	-0.384125	sp|Q6P4T2|U520_MOUSE	6453100
25.002	25.002	25.2499	24.8142	25.1055	25.0894			0.258537	0.802712	-0.0815589	-0.361582	sp|Q3U0V1|FUBP2_MOUSE	141950000
22.6276	22.6714	22.3884	22.4006	22.494	22.547			0.347288	0.787256	-0.0819009	-0.414053	sp|Q62189|SNRPA_MOUSE;tr|D3Z0S6|D3Z0S6_MOUSE;tr|F8VQ88|F8VQ88_MOUSE	25271000	a
23.4676	23.5983	23.7389	23.4425	23.5869	23.4425			0.531716	0.62934	-0.110964	-0.578117	tr|B2M1R6|B2M1R6_MOUSE;sp|P61979|HNRPK_MOUSE;tr|D3Z5X4|D3Z5X4_MOUSE;tr|D3YWG1|D3YWG1_MOUSE;tr|H3BKD0|H3BKD0_MOUSE;tr|H3BLL4|H3BLL4_MOUSE;tr|H3BK96|H3BK96_MOUSE;tr|H3BKI8|H3BKI8_MOUSE	50237000
23.2961	23.1301	22.8576	23.3239	22.8214	22.7879			0.210195	0.802117	-0.116832	-0.37045	sp|Q8CH18|CCAR1_MOUSE	34316000	a
23.0707	23.1856	23.2332	22.9448	23.0845	23.0975			0.814764	0.474793	-0.120844	-0.716512	sp|Q8VIJ6|SFPQ_MOUSE	36290000
18.7489	18.8787	19.0664	18.7149	18.4889	19.0475			0.324865	0.689196	-0.147553	-0.51487	sp|O88532|ZFR_MOUSE	1830100
23.3778	23.2535	23.0309	23.1146	23.1221	22.9558			0.610448	0.45973	-0.156566	-0.728015	sp|Q810A7|DDX42_MOUSE	38322000
21.1269	20.8876	21.5915	21.0327	20.9774	21.1148			0.311172	0.692767	-0.160387	-0.516622	sp|P32067|LA_MOUSE;tr|A2AR07|A2AR07_MOUSE;tr|F6SXM5|F6SXM5_MOUSE	9343200
19.7157	19.2279	19.6258	19.3508	19.3394	19.3841			0.475721	0.536239	-0.165006	-0.658778	sp|Q9CXY6|ILF2_MOUSE	3013900
17.9416	18.5058	18.5768	18.0527	18.2414	18.2141			0.339582	0.660275	-0.172013	-0.555955	sp|P97311|MCM6_MOUSE	1019400
23.5165	23.7895	23.8191	23.5165	23.4923	23.5869			0.813534	0.298909	-0.17648	-0.880624	tr|D3YZC9|D3YZC9_MOUSE;tr|E9Q4Q2|E9Q4Q2_MOUSE;tr|D3YZD0|D3YZD0_MOUSE;sp|Q64213|SF01_MOUSE;tr|D3YVH4|D3YVH4_MOUSE	58205000	a
22.2792	22.5522	22.7553	22.0844	22.4107	22.4567			0.512541	0.429469	-0.211614	-0.75312	sp|Q99020|ROAA_MOUSE;tr|Q80XR6|Q80XR6_MOUSE;tr|Q20BD0|Q20BD0_MOUSE	23496000	a
18.1386	19.1728	19.6731	18.87	18.6624	18.7723			0.190338	0.780832	-0.226604	-0.40772	tr|A2AW05|A2AW05_MOUSE;sp|Q08943|SSRP1_MOUSE	2061400
25.1095	25.1371	24.945	24.5045	25.1449	24.8433			0.527264	0.378115	-0.233	-0.791273	sp|Q6PDM2|SRSF1_MOUSE;tr|H7BX95|H7BX95_MOUSE	111070000
20.7634	20.4676	20.2877	20.3584	20.359	20.0973			0.647539	0.294854	-0.234713	-0.889765	sp|Q61881|MCM7_MOUSE;tr|D3Z6N3|D3Z6N3_MOUSE	5128800	a
20.4375	20.5356	20.6006	19.5187	20.5459	20.8044			0.233257	0.740759	-0.234946	-0.474163	sp|Q9R1C7|PR40A_MOUSE	6024400	a
22.5333	22.3752	22.0658	22.2871	22.0071	21.9704			0.626913	0.299329	-0.23657	-0.876675	sp|Q6NVF9|CPSF6_MOUSE;tr|H3BJ30|H3BJ30_MOUSE;tr|H3BJW3|H3BJW3_MOUSE	18565000
20.4476	19.7939	20.3538	19.6763	19.8596	20.3489			0.342356	0.587465	-0.236792	-0.613044	sp|O08810|U5S1_MOUSE;tr|A2AH85|A2AH85_MOUSE;tr|G3UZ34|G3UZ34_MOUSE	4835700
22.9316	22.8423	22.9189	22.5495	22.6549	22.7728			1.56197	0.0689343	-0.238503	-1.40079	sp|O35286|DHX15_MOUSE	29564000	a
17.9322	19.661	19.5842	18.6669	18.9257	18.8643			0.158123	0.801206	-0.240141	-0.358809	sp|Q8BGQ7|SYAC_MOUSE	2245500	a
21.3101	21.1519	21.002	20.9833	20.8461	20.797			1.24856	0.0750571	-0.279194	-1.36205	sp|P10711|TCEA1_MOUSE;tr|E9PYD5|E9PYD5_MOUSE	8088600	a
21.8499	21.391	21.7594	21.4898	21.3503	21.2989			0.882882	0.144564	-0.287106	-1.14163	sp|Q3UEB3|PUF60_MOUSE	12071000	b
22.3184	22.6518	22.7816	22.2257	22.3722	22.2635			0.959901	0.113123	-0.296815	-1.21259	sp|P11499|HS90B_MOUSE	23878000	a
20.3321	20.7715	20.4576	20.3369	20.3508	19.9755			0.76847	0.176185	-0.299369	-1.07162	sp|Q91VR5|DDX1_MOUSE	5137500
19.5223	20.0559	20.3857	19.4724	19.8071	19.7815			0.477502	0.363237	-0.300982	-0.805641	sp|Q8BK67|RCC2_MOUSE	3981300
20.8876	21.1332	21.4221	20.4506	21.0226	21.057			0.536727	0.306095	-0.304259	-0.869159	sp|O35326|SRSF5_MOUSE;tr|Q9D8S5|Q9D8S5_MOUSE	8681600	b
20.343	19.9882	20.0821	19.8058	19.9671	19.6873			1.11862	0.0745248	-0.317696	-1.36023	sp|Q8BTV2|CPSF7_MOUSE	4043700
19.9459	20.0821	19.6731	19.6049	19.4409	19.6837			1.08843	0.0756901	-0.323888	-1.35007	tr|A2A6G6|A2A6G6_MOUSE;tr|A2A6G7|A2A6G7_MOUSE;tr|A2A6G8|A2A6G8_MOUSE;tr|A2A6G9|A2A6G9_MOUSE;tr|A2A6H0|A2A6H0_MOUSE;sp|Q61792|LASP1_MOUSE;tr|A2A6H1|A2A6H1_MOUSE;tr|A2A6G5|A2A6G5_MOUSE;tr|E9Q0N6|E9Q0N6_MOUSE	3725000
20.9098	20.7634	20.3645	20.4411	20.4258	20.16			0.837056	0.131293	-0.336915	-1.17498	sp|Q9Z1M8|RED_MOUSE	5911600
18.5731	18.2466	18.9054	18.2325	18.0965	18.349			0.790991	0.14327	-0.349012	-1.14918	sp|P70168|IMB1_MOUSE	1684000
26.4707	26.4923	26.7645	25.8019	26.4008	26.4629			0.698524	0.175842	-0.353928	-1.06936	sp|P26369|U2AF2_MOUSE;tr|Q3KQM4|Q3KQM4_MOUSE	471300000
19.3815	19.2989	19.6347	19.1397	19.2869	18.8182			0.975774	0.0800278	-0.35676	-1.31489	tr|G3X956|G3X956_MOUSE;sp|Q920B9|SP16H_MOUSE	2467600
23.654	23.7796	23.9316	22.6794	23.7796	23.7995			0.414404	0.403136	-0.36891	-0.770683	sp|P84104|SRSF3_MOUSE;tr|A2A4X6|A2A4X6_MOUSE	51944000
18.8636	18.9854	18.8175	18.5257	19.3725	17.4105			0.326199	0.520879	-0.452612	-0.675212	sp|Q8R1B4|EIF3C_MOUSE	1207200
21.502	22.1734	22.3156	21.2311	21.5954	21.5992			0.870276	0.0721151	-0.521769	-1.37669	sp|P68372|TBB4B_MOUSE;sp|Q9D6F9|TBB4A_MOUSE;tr|J3QNR5|J3QNR5_MOUSE	21074000
22.1795	22.019	21.4425	21.6331	21.4322	20.9577			0.833043	0.0751608	-0.539347	-1.34748	sp|Q569Z6|TR150_MOUSE;tr|Q8BZN7|Q8BZN7_MOUSE	11011000
18.0437	18.5666	17.6024	17.562	17.4926	17.4569			0.946233	0.052303	-0.567056	-1.49077	sp|Q8BZX4|SREK1_MOUSE	835530
18.7891	19.2137	19.5185	18.2414	18.5131	18.9775			0.924272	0.0528421	-0.596439	-1.48549	tr|G3UZI2|G3UZI2_MOUSE;tr|G3UXJ6|G3UXJ6_MOUSE;tr|G3UZ48|G3UZ48_MOUSE;tr|G3V018|G3V018_MOUSE;sp|Q7TMK9|HNRPQ_MOUSE;tr|G3UWM1|G3UWM1_MOUSE	1877800	a

## Sheet: A vs Control
Control	Control	Control	U2AFLa	U2AFLa	U2AFLa	U2AFLb	U2AFLb	U2AFLb	Student's T-test Significant U2AFLa_Control	Student's T-test significant	-Log Student's T-test p-value U2AFLa_Control	Student's T-test q-value U2AFLa_Control	Student's T-test Difference U2AFLa_Control	Majority protein IDs
16.7806	17.8062	16.4623	26.4622	26.4006	25.8026	25.9706	25.7891	25.7344	+	U2AFLa_Control	4.44626	0	9.20545	sp|P26369|U2AF2_MOUSE;tr|Q3KQM4|Q3KQM4_MOUSE
17.2008	17.7053	17.2353	26.3305	26.2663	25.9338	25.537	25.5629	25.1976	+	U2AFLa_Control	5.76267	0	8.79643	sp|Q9D883|U2AF1_MOUSE;tr|G3UW94|G3UW94_MOUSE
16.8841	17.0811	16.4533	25.09	25.1073	24.8166	24.4549	24.2984	24.2668	+	U2AFLa_Control	5.60728	0	8.19845	sp|Q3U0V1|FUBP2_MOUSE
16.8733	17.4544	18.1348	25.5068	25.6415	25.5901	24.7137	24.7963	24.8202	+	U2AFLa_Control	4.60295	0	8.09196	sp|Q61656|DDX5_MOUSE;tr|Q8BTS0|Q8BTS0_MOUSE;tr|S4R1I6|S4R1I6_MOUSE
17.5831	16.5314	17.2295	24.9537	25.0726	25.2737	23.7366	23.9364	24.1279	+	U2AFLa_Control	4.80009	0	7.98529	sp|O88569|ROA2_MOUSE
16.9476	17.2248	16.6837	24.8428	25.1436	24.5017	24.1538	24.4319	24.373	+	U2AFLa_Control	5.27169	0	7.87736	sp|Q6PDM2|SRSF1_MOUSE;tr|H7BX95|H7BX95_MOUSE
15.6672	17.8652	16.8084	24.489	24.5427	24.5491	23.6279	23.4275	23.6551	+	U2AFLa_Control	3.58654	0	7.74672	sp|Q9Z204|HNRPC_MOUSE
17.245	15.678	17.1052	24.0277	24.1447	24.0502	22.1756	22.4414	22.5954	+	U2AFLa_Control	3.90885	0	7.3981	tr|Q3TUE1|Q3TUE1_MOUSE;sp|Q91WJ8|FUBP1_MOUSE
17.6728	16.7194	17.1824	24.1683	24.3641	24.3404	23.1919	23.5612	23.7285	+	U2AFLa_Control	4.82979	0	7.09937	tr|Q3TWW8|Q3TWW8_MOUSE
17.0564	17.0792	16.1999	23.8029	23.7789	22.6794	23.1353	23.0736	22.9178	+	U2AFLa_Control	3.83636	0	6.64189	sp|P84104|SRSF3_MOUSE;tr|A2A4X6|A2A4X6_MOUSE
16.4982	16.1534	16.626	23.1478	23.0702	22.9436	22.7439	22.6531	22.5753	+	U2AFLa_Control	5.76837	0	6.62801	sp|Q62318|TIF1B_MOUSE
16.8595	15.4379	17.1154	22.7374	23.094	23.3934	22.6285	22.9707	22.8251	+	U2AFLa_Control	3.54359	0	6.60398	sp|P62317|SMD2_MOUSE;tr|D3Z5N9|D3Z5N9_MOUSE
17.3031	17.1399	17.1231	23.6955	23.7045	23.9498	22.6762	22.8773	22.9644	+	U2AFLa_Control	6.47938	0	6.59453	sp|Q9D0E1|HNRPM_MOUSE;tr|B8JK33|B8JK33_MOUSE;tr|B8JK32|B8JK32_MOUSE
17.4857	17.6891	17.2555	23.9699	23.8726	23.6096	23.1503	23.35	22.9453	+	U2AFLa_Control	5.56134	0	6.34061	tr|G3XA10|G3XA10_MOUSE;sp|Q8VEK3|HNRPU_MOUSE
16.4283	16.7895	17.5735	23.182	23.253	23.248	22.4115	22.3286	22.4123	+	U2AFLa_Control	4.30707	0	6.29728	tr|G5E866|G5E866_MOUSE;sp|Q99NB9|SF3B1_MOUSE
15.8152	16.7073	16.0513	22.547	22.494	22.4006	21.5937	21.9688	21.8914	+	U2AFLa_Control	4.69445	0	6.28927	sp|Q62189|SNRPA_MOUSE;tr|D3Z0S6|D3Z0S6_MOUSE;tr|F8VQ88|F8VQ88_MOUSE
17.4319	17.376	16.8649	23.4461	23.5907	23.4372	22.943	22.8999	22.7309	+	U2AFLa_Control	5.32402	0	6.26703	tr|B2M1R6|B2M1R6_MOUSE;sp|P61979|HNRPK_MOUSE;tr|D3Z5X4|D3Z5X4_MOUSE;tr|D3YWG1|D3YWG1_MOUSE;tr|H3BKD0|H3BKD0_MOUSE;tr|H3BLL4|H3BLL4_MOUSE;tr|H3BK96|H3BK96_MOUSE;tr|H3BKI8|H3BKI8_MOUSE
16.5736	17.3853	17.2147	23.2829	23.389	23.1212	21.9132	21.7882	21.3128	+	U2AFLa_Control	4.74441	0	6.20649	tr|J3QK72|J3QK72_MOUSE;sp|P49312|ROA1_MOUSE;tr|Q5EBP8|Q5EBP8_MOUSE
16.4753	16.583	16.4703	22.7728	22.6549	22.5495	22.1259	22.1382	22.1954	+	U2AFLa_Control	6.89511	0	6.14954	sp|O35286|DHX15_MOUSE
17.6394	17.5958	17.2565	23.5857	23.4914	23.5105	23.0254	23.0867	22.7844	+	U2AFLa_Control	5.96561	0	6.03196	tr|D3YZC9|D3YZC9_MOUSE;tr|E9Q4Q2|E9Q4Q2_MOUSE;tr|D3YZD0|D3YZD0_MOUSE;sp|Q64213|SF01_MOUSE;tr|D3YVH4|D3YVH4_MOUSE
17.7955	17.3024	17.004	23.582	23.3141	23.1908	22.1565	22.5775	22.5691	+	U2AFLa_Control	4.6915	0	5.99499	sp|Q8BL97|SRSF7_MOUSE
16.685	18.0789	16.6963	23.0975	23.0845	22.9448	22.4398	22.4827	22.3345	+	U2AFLa_Control	3.64879	0	5.88892	sp|Q8VIJ6|SFPQ_MOUSE
16.9007	17.8688	17.1742	22.9558	23.1221	23.1146	22.238	22.5502	22.6457	+	U2AFLa_Control	4.39925	0	5.74962	sp|Q810A7|DDX42_MOUSE
17.5364	17.1116	17.5472	23.167	23.1759	23.0596	22.4705	22.2519	22.4248	+	U2AFLa_Control	5.57429	0	5.73578	tr|G5E924|G5E924_MOUSE;sp|Q8R081|HNRPL_MOUSE;tr|G3UY38|G3UY38_MOUSE
17.3671	16.9034	16.7023	22.5979	22.7377	22.6384	21.7548	21.7404	21.9225	+	U2AFLa_Control	5.0248	0	5.66709	sp|P70372|ELAV1_MOUSE
17.6878	17.3621	16.9832	22.946	23.0599	22.8787	22.4382	22.6411	22.8681	+	U2AFLa_Control	4.93213	0	5.61714	sp|Q8VH51|RBM39_MOUSE;tr|E9Q8F0|E9Q8F0_MOUSE;tr|F7AA45|F7AA45_MOUSE
15.8351	18.089	16.445	22.0953	22.3293	22.7425	21.6675	21.7731	21.6753	+	U2AFLa_Control	2.87986	0	5.59931	tr|E9QNN1|E9QNN1_MOUSE;sp|O70133|DHX9_MOUSE
17.656	18.1031	16.7081	22.7879	22.8214	23.3217	22.0634	22.4271	22.5544	+	U2AFLa_Control	3.60104	0	5.48796	sp|Q8CH18|CCAR1_MOUSE
17.2647	16.3431	16.3429	21.9296	22.0896	22.354	21.0283	21.192	21.5366	+	U2AFLa_Control	4.10513	0	5.47417	tr|A2AU62|A2AU62_MOUSE;sp|Q64012|RALY_MOUSE;tr|A2AU61|A2AU61_MOUSE;tr|A2AU60|A2AU60_MOUSE
16.7208	17.1972	16.8582	22.477	22.4062	22.2819	21.4677	19.9834	19.7215	+	U2AFLa_Control	5.43925	0	5.46297	sp|P25206|MCM3_MOUSE
16.7766	17.0457	16.995	22.3405	22.5378	22.3134	21.7719	20.9437	21.0263	+	U2AFLa_Control	6.02621	0	5.45814	sp|P48678|LMNA_MOUSE
16.4265	18.4527	16.6158	22.6104	22.5476	22.7061	22.2962	22.2817	22.56	+	U2AFLa_Control	2.96343	0	5.45637	sp|P60335|PCBP1_MOUSE
18.1321	16.8365	17.0799	22.7113	22.8568	22.6925	22.0545	22.0201	22.1026	+	U2AFLa_Control	3.75621	0	5.40405	sp|Q99K48|NONO_MOUSE
18.9873	17.3298	16.842	22.7931	22.8806	23.1043	22.8235	22.8868	23.095	+	U2AFLa_Control	2.86544	0	5.20631	sp|P58252|EF2_MOUSE
18.0739	16.8657	17.0122	22.3084	22.3477	22.4809	21.5492	21.69	21.8137	+	U2AFLa_Control	3.71721	0	5.06175	tr|Q8BGJ5|Q8BGJ5_MOUSE;tr|Q922I7|Q922I7_MOUSE;tr|Q8CB58|Q8CB58_MOUSE;sp|P17225|PTBP1_MOUSE;tr|E9QMW9|E9QMW9_MOUSE
17.0082	18.1572	17.0622	22.4012	22.568	22.3604	21.6321	21.2638	21.9053	+	U2AFLa_Control	3.7281	0	5.034	sp|Q91VC3|IF4A3_MOUSE;tr|E9PV04|E9PV04_MOUSE;tr|A2AFK7|A2AFK7_MOUSE
16.5135	17.8256	17.6138	22.4567	22.4107	22.0844	21.961	21.8479	21.5441	+	U2AFLa_Control	3.5317	0	4.99962	sp|Q99020|ROAA_MOUSE;tr|Q80XR6|Q80XR6_MOUSE;tr|Q20BD0|Q20BD0_MOUSE
16.7975	17.7061	16.5517	22.0527	21.7514	22.2048	20.0363	20.2731	17.1536	+	U2AFLa_Control	3.73011	0	4.98451	sp|Q6NV83|SR140_MOUSE
17.3781	18.0894	17.3978	22.7257	22.7255	22.343	21.7067	22.0097	21.7875	+	U2AFLa_Control	4.31553	0	4.97626	sp|Q91VM5|RMXL1_MOUSE;sp|Q9WV02|RBMX_MOUSE;tr|A2AFI3|A2AFI3_MOUSE
17.1667	17.2265	16.0859	21.6851	21.8439	21.688	20.7156	20.6475	20.5057	+	U2AFLa_Control	3.71065	0	4.91263	sp|Q922U1|PRPF3_MOUSE
17.0293	17.4243	16.4948	21.911	22.0485	21.7149	22.0704	22.1889	22.3271	+	U2AFLa_Control	4.16887	0	4.90867	sp|P09405|NUCL_MOUSE
16.856	16.8711	17.111	21.9352	21.856	21.6187	20.873	20.8437	21.1686	+	U2AFLa_Control	5.56855	0	4.85729	sp|P49718|MCM5_MOUSE;tr|Q52KC3|Q52KC3_MOUSE
17.4101	17.3329	18.3917	22.7536	22.4167	22.2789	21.7438	21.0392	21.3261	+	U2AFLa_Control	3.68635	0	4.77153	sp|O35737|HNRH1_MOUSE;tr|Q8C2Q7|Q8C2Q7_MOUSE
17.4981	17.6563	16.5467	21.871	22.0228	22.0216	21.8443	21.9266	21.7737	+	U2AFLa_Control	3.76286	0	4.73808	sp|Q99MR6|SRRT_MOUSE
18.1165	17.0232	17.1373	22.246	22.0191	22.1348	21.5104	21.2002	21.1456	+	U2AFLa_Control	3.7376	0	4.70767	sp|Q501J6|DDX17_MOUSE;tr|Q3U741|Q3U741_MOUSE
17.1683	17.411	16.8681	21.7444	21.8069	21.8233	20.6379	20.9684	21.0532	+	U2AFLa_Control	5.08802	0	4.64236	sp|Q6A068|CDC5L_MOUSE
16.2682	17.1629	18.1501	21.7966	21.8088	21.8273	20.3784	20.6787	20.7402	+	U2AFLa_Control	2.97748	0	4.61717	sp|Q8K310|MATR3_MOUSE
17.1377	17.3026	16.7098	21.5841	21.6408	21.7584	20.9383	20.7153	20.6495	+	U2AFLa_Control	4.82301	0	4.61106	sp|Q8C2Q3|RBM14_MOUSE;tr|E9QL13|E9QL13_MOUSE
17.4803	16.922	17.6749	22.241	22.3144	21.3011	18.3493	18.8037	20.0532	+	U2AFLa_Control	3.49789	0	4.59305	tr|E9PZM7|E9PZM7_MOUSE
16.941	17.2645	16.9613	22.2222	21.4259	21.2253	19.7469	19.9367	19.5039	+	U2AFLa_Control	3.84457	0	4.56888	sp|Q8JZX4|SPF45_MOUSE;tr|A2AP40|A2AP40_MOUSE
17.248	18.173	17.2833	21.9704	22.0071	22.2871	21.273	21.6711	21.7975	+	U2AFLa_Control	3.84309	0	4.52007	sp|Q6NVF9|CPSF6_MOUSE;tr|H3BJ30|H3BJ30_MOUSE;tr|H3BJW3|H3BJW3_MOUSE
16.3294	16.98	17.3281	21.1382	21.7175	21.1971	20.4754	20.711	20.3525	+	U2AFLa_Control	3.68584	0	4.4718	sp|Q9Z2X1|HNRPF_MOUSE;tr|J3QMT0|J3QMT0_MOUSE;tr|J3QM80|J3QM80_MOUSE;tr|J3QMQ5|J3QMQ5_MOUSE
17.5339	16.0794	17.2025	21.2044	21.3232	21.3708	20.4121	20.3161	20.3824	+	U2AFLa_Control	3.22423	0	4.36089	sp|Q9CSH3|RRP44_MOUSE
17.4665	17.0766	16.6461	21.1074	21.6963	21.4059	19.8959	20.1526	20.3498	+	U2AFLa_Control	3.92559	0	4.34019	sp|Q8K019|BCLF1_MOUSE
17.2661	18.1823	15.8774	21.6059	21.397	21.2109	20.7886	20.3995	20.3873	+	U2AFLa_Control	2.49416	0.000985507	4.296	sp|Q921F2|TADBP_MOUSE;tr|Q8R0B4|Q8R0B4_MOUSE;tr|Q6VYI5|Q6VYI5_MOUSE;tr|Q6VYI4|Q6VYI4_MOUSE
17.6375	17.2996	19.134	22.2635	22.3722	22.2257	21.9886	21.9484	21.5824	+	U2AFLa_Control	2.78089	0.00109677	4.26343	sp|P11499|HS90B_MOUSE
16.5854	17.4208	17.1344	21.1926	21.2072	21.5019	21.5424	21.4503	21.4936	+	U2AFLa_Control	4.05514	0	4.25377	sp|Q91VI7|RINI_MOUSE
17.4882	16.3397	17.8644	21.4888	21.6137	21.1068	21.0882	21.3411	21.2603	+	U2AFLa_Control	3.00451	0	4.17234	sp|Q8VDW0|DX39A_MOUSE;tr|D6RHT5|D6RHT5_MOUSE
16.6808	16.9273	16.3744	20.8691	20.5508	20.9886	20.8315	17.2277	20.1733	+	U2AFLa_Control	4.4382	0	4.14201	sp|P62996|TRA2B_MOUSE;tr|F8WJG3|F8WJG3_MOUSE
16.9285	17.0448	16.7574	20.9749	21.2962	20.8473	20.0852	20.5002	17.2966	+	U2AFLa_Control	4.90064	0	4.12923	sp|Q62376|RU17_MOUSE
16.7659	17.3568	17.0998	21.0457	21.165	21.3657	20.296	20.3718	20.0606	+	U2AFLa_Control	4.52811	0	4.11797	sp|Q9CSN1|SNW1_MOUSE
17.6052	17.0501	16.182	20.8844	21.1825	21.1239	20.2886	20.3052	20.3792	+	U2AFLa_Control	3.20092	0	4.11782	sp|Q8CGF7|TCRG1_MOUSE
17.7229	15.5816	17.4025	21.6343	21.4692	19.8232	20.1579	19.9685	19.3678	+	U2AFLa_Control	2.00366	0.00155975	4.07324	tr|B2RXM2|B2RXM2_MOUSE;tr|J3QNY1|J3QNY1_MOUSE;tr|E9Q7H5|E9Q7H5_MOUSE;tr|A2AL12|A2AL12_MOUSE;sp|Q8BG05|ROA3_MOUSE
17.1264	18.5257	16.573	21.5992	21.5954	21.2311	21.5231	21.4699	20.7665	+	U2AFLa_Control	2.6238	0.0010303	4.06691	sp|P68372|TBB4B_MOUSE;sp|Q9D6F9|TBB4A_MOUSE;tr|J3QNR5|J3QNR5_MOUSE
17.5231	17.3257	16.9275	21.3445	21.4593	21.0257	21.8937	21.8504	21.8952	+	U2AFLa_Control	4.2926	0	4.01773	sp|P17742|PPIA_MOUSE
16.2871	16.5309	18.021	20.7267	20.9543	21.1881	17.1361	17.4957	20.5219	+	U2AFLa_Control	2.70177	0.0010625	4.01002	sp|Q8CGZ0|CHERP_MOUSE;tr|G5E8I8|G5E8I8_MOUSE
17.6455	16.6656	17.9198	21.2989	21.3503	21.4898	20.9649	20.6893	21.1153	+	U2AFLa_Control	3.30192	0	3.96938	sp|Q3UEB3|PUF60_MOUSE
17.2729	16.9805	17.1784	21.0139	21.0866	21.1481	20.2578	18.1008	20.3898	+	U2AFLa_Control	5.70367	0	3.93892	sp|P59708|PM14_MOUSE
15.7587	17.0368	17.3784	20.5668	20.802	20.4719	20.6036	21.1225	20.9594	+	U2AFLa_Control	2.82317	0.00111475	3.88894	sp|Q8BGY2|IF5A2_MOUSE;sp|P63242|IF5A1_MOUSE
16.2593	17.1031	16.1085	20.0442	20.2852	20.672	20.5233	21.2646	21.5779	+	U2AFLa_Control	3.36308	0	3.84351	sp|P62702|RS4X_MOUSE
16.465	16.0036	16.6257	20.1777	20.2403	20.2035	19.1637	19.6051	19.5729	+	U2AFLa_Control	4.47664	0	3.84236	sp|Q99PV0|PRP8_MOUSE
19.0317	19.7047	17.7453	22.989	22.6938	22.3084	23.0794	22.8282	22.5654	+	U2AFLa_Control	2.49235	0.000971429	3.83649	sp|P05213|TBA1B_MOUSE
17.1909	18.1602	17.1743	20.9577	21.4322	21.6331	20.6503	21.3147	21.4444	+	U2AFLa_Control	3.25362	0	3.83254	sp|Q569Z6|TR150_MOUSE;tr|Q8BZN7|Q8BZN7_MOUSE
17.7518	16.7997	17.2988	21.1541	21.046	21.0846	20.4291	20.3866	20.2713	+	U2AFLa_Control	3.79293	0	3.81145	sp|Q921M3|SF3B3_MOUSE
17.8949	17.9976	17.9516	21.7065	21.693	21.7222	20.9382	20.7915	20.9469	+	U2AFLa_Control	7.56432	0	3.7592	sp|Q9CX86|ROA0_MOUSE
17.1414	16.6951	17.1115	20.74	21.0056	20.4586	19.4976	19.4451	19.2108	+	U2AFLa_Control	4.20872	0	3.75208	tr|E9Q640|E9Q640_MOUSE;sp|Q6NZN0|RBM26_MOUSE;tr|E9PYZ7|E9PYZ7_MOUSE;tr|E9PUF4|E9PUF4_MOUSE
17.6451	17.0316	17.2523	21.1148	20.9774	21.0327	20.7965	20.1806	20.3898	+	U2AFLa_Control	4.45923	0	3.73197	sp|P32067|LA_MOUSE;tr|A2AR07|A2AR07_MOUSE;tr|F6SXM5|F6SXM5_MOUSE
16.9972	17.0571	17.0371	20.6289	20.6641	20.8381	20.8966	20.9829	21.2017	+	U2AFLa_Control	6.18089	0	3.67992	sp|Q61753|SERA_MOUSE
17.7018	17.0787	17.2067	20.9184	20.9435	21.0507	20.7238	17.4256	20.7605	+	U2AFLa_Control	4.32175	0	3.64181	sp|P62320|SMD3_MOUSE
17.016	16.6663	16.292	20.8044	20.5459	19.5187	19.8031	19.8275	19.7037	+	U2AFLa_Control	2.91173	0	3.63154	sp|Q9R1C7|PR40A_MOUSE
16.415	18.1896	15.2523	19.9755	20.3508	20.3369	19.6685	20.07	19.5904	+	U2AFLa_Control	1.85456	0.00210778	3.60211	sp|Q91VR5|DDX1_MOUSE
16.1058	16.9383	18.4167	20.5081	20.6316	21.0921	20.4625	20.5943	20.5845	+	U2AFLa_Control	2.16765	0.00162092	3.59036	sp|Q61990|PCBP2_MOUSE;tr|E9Q7D8|E9Q7D8_MOUSE;sp|P57722|PCBP3_MOUSE
17.3081	16.2281	16.6572	20.8853	20.5494	19.4505	20.4015	16.186	19.574	+	U2AFLa_Control	2.57858	0.001	3.56399	tr|G3UXT7|G3UXT7_MOUSE;tr|Q8CFQ9|Q8CFQ9_MOUSE;sp|P56959|FUS_MOUSE
17.7119	17.3212	17.1112	20.797	20.8461	20.9833	20.2086	20.4485	20.5764	+	U2AFLa_Control	4.33816	0	3.494	sp|P10711|TCEA1_MOUSE;tr|E9PYD5|E9PYD5_MOUSE
17.7456	17.6657	17.3717	20.8855	21.174	21.1923	20.8759	20.9987	21.1627	+	U2AFLa_Control	4.68301	0	3.48957	tr|F6ZV59|F6ZV59_MOUSE;tr|G5E8G0|G5E8G0_MOUSE
17.6193	17.4952	18.2451	21.2067	21.2592	21.3295	20.8883	20.7697	20.9293	+	U2AFLa_Control	3.91804	0	3.47859	sp|Q569Z5|DDX46_MOUSE;tr|F8WHR6|F8WHR6_MOUSE
16.9078	19.3775	18.166	21.3791	21.7167	21.7181	19.6996	19.7723	20.1462	+	U2AFLa_Control	2.05833	0.00156962	3.45419	sp|Q99KG3|RBM10_MOUSE
21.4962	20.7588	17.5108	23.2401	23.7595	23.0524	24.1147	24.1033	24.1441	+	U2AFLa_Control	1.29365	0.00776963	3.42872	sp|P10126|EF1A1_MOUSE;tr|D3Z3I8|D3Z3I8_MOUSE;tr|D3YZ68|D3YZ68_MOUSE;sp|P62631|EF1A2_MOUSE
16.8687	17.3701	17.2035	20.3826	20.6059	20.6527	19.7687	19.8752	19.9873	+	U2AFLa_Control	4.43964	0	3.39963	sp|Q6P4T2|U520_MOUSE
17.276	17.9307	17.0777	20.8286	20.7887	20.8207	20.6163	20.6492	20.7735	+	U2AFLa_Control	3.70988	0	3.38455	sp|Q9CQF3|CPSF5_MOUSE
15.9631	16.805	16.8488	19.9278	19.8304	19.9793	18.6927	18.6648	16.9257	+	U2AFLa_Control	3.49701	0	3.37351	sp|Q8CH02|SUGP1_MOUSE
17.0221	17.801	17.1834	20.777	20.7714	20.5674	20.2257	20.2449	20.2434	+	U2AFLa_Control	3.77549	0	3.36974	tr|Q8VHM5|Q8VHM5_MOUSE;tr|A2AW41|A2AW41_MOUSE;tr|F7B5B5|F7B5B5_MOUSE
18.0369	17.6173	17.8467	21.1546	21.252	21.1325	20.7238	20.8978	20.8647	+	U2AFLa_Control	4.91234	0	3.34606	sp|P29341|PABP1_MOUSE;tr|Q9D4E6|Q9D4E6_MOUSE
17.4329	17.1508	17.1657	20.5323	20.8428	20.3716	17.5286	15.9992	17.1742	+	U2AFLa_Control	4.44046	0	3.33242	sp|B2RY56|RBM25_MOUSE;tr|S4R2B0|S4R2B0_MOUSE
16.1605	17.1704	17.5112	20.0973	20.359	20.3584	19.4904	19.7691	20.0285	+	U2AFLa_Control	2.88093	0.00112397	3.32419	sp|Q61881|MCM7_MOUSE;tr|D3Z6N3|D3Z6N3_MOUSE
16.62	16.0087	17.8336	19.8894	19.9316	20.2594	17.1572	20.1495	19.7097	+	U2AFLa_Control	2.36824	0.000944444	3.206	sp|Q8CCS6|PABP2_MOUSE;tr|G3UY42|G3UY42_MOUSE;tr|D3YUB9|D3YUB9_MOUSE;tr|D3Z055|D3Z055_MOUSE;tr|G3UWS5|G3UWS5_MOUSE;tr|D3Z5F7|D3Z5F7_MOUSE
16.7057	16.5093	17.8784	19.9137	20.3151	20.4444	19.4854	19.3784	19.6532	+	U2AFLa_Control	2.6587	0.00100741	3.19325	sp|P63037|DNJA1_MOUSE;tr|B1AXY0|B1AXY0_MOUSE;tr|B1AXY1|B1AXY1_MOUSE
17.3565	16.9031	17.1539	20.1458	20.3641	20.4732	22.8539	22.8498	22.9006	+	U2AFLa_Control	4.39921	0	3.18987	sp|P35979|RL12_MOUSE
17.2512	16.8308	16.8611	19.9769	20.1834	20.2549	16.613	17.3761	16.0733	+	U2AFLa_Control	4.42129	0	3.15736	sp|P11440|CDK1_MOUSE;tr|D3Z2T9|D3Z2T9_MOUSE
17.3294	16.8016	17.039	20.1313	20.5523	19.9373	19.3491	19.4641	17.42	+	U2AFLa_Control	3.73134	0	3.15032	sp|Q9DAW6|PRP4_MOUSE
16.3453	17.6147	16.4636	19.5272	20.0174	20.2945	22.8057	22.9994	23.0943	+	U2AFLa_Control	2.60749	0.000992701	3.1385	sp|Q9CR57|RL14_MOUSE
18.9672	17.5809	17.0003	21.0976	20.9585	20.868	21.7549	21.9437	22.004	+	U2AFLa_Control	2.22189	0.00165333	3.12523	sp|P09411|PGK1_MOUSE;tr|S4R2M7|S4R2M7_MOUSE
16.9483	17.2898	17.5616	20.16	20.4258	20.4411	19.569	20.057	20.1762	+	U2AFLa_Control	3.98587	0	3.07577	sp|Q9Z1M8|RED_MOUSE
17.4468	17.7361	16.9231	20.0498	20.6308	20.4979	21.7965	21.6929	21.9011	+	U2AFLa_Control	3.28746	0	3.02423	sp|Q9CZX8|RS19_MOUSE;tr|D3Z722|D3Z722_MOUSE;tr|D3YUG3|D3YUG3_MOUSE;tr|D3Z5R8|D3Z5R8_MOUSE
17.9248	17.4439	18.4751	20.9626	21.1911	20.7502	21.7006	21.7366	21.7725	+	U2AFLa_Control	3.13248	0	3.02003	sp|P52480|KPYM_MOUSE
17.5252	18.5353	17.4574	21.057	21.0226	20.4506	20.6306	20.4303	20.1482	+	U2AFLa_Control	2.7733	0.00105426	3.00406	sp|O35326|SRSF5_MOUSE;tr|Q9D8S5|Q9D8S5_MOUSE
18.2834	16.9554	16.3723	20.1244	20.2199	20.2035	20.718	20.8976	20.8379	+	U2AFLa_Control	2.20399	0.00161039	2.97886	tr|F6YTZ4|F6YTZ4_MOUSE;tr|J3QM94|J3QM94_MOUSE;sp|P25444|RS2_MOUSE;tr|L7N240|L7N240_MOUSE;tr|D3Z659|D3Z659_MOUSE;tr|D3YVC1|D3YVC1_MOUSE;tr|E9Q1N8|E9Q1N8_MOUSE;tr|J3QMG5|J3QMG5_MOUSE;tr|D3YWJ3|D3YWJ3_MOUSE;tr|L7N453|L7N453_MOUSE
17.3365	17.0844	17.1984	19.8166	20.1017	20.3741	18.6737	17.3769	16.4332	+	U2AFLa_Control	4.08802	0	2.89106	sp|Q5SFM8|RBM27_MOUSE
17.3133	17.0049	17.0724	20.3489	19.8596	19.6763	19.56	19.0907	19.708	+	U2AFLa_Control	3.66592	0	2.83147	sp|O08810|U5S1_MOUSE;tr|A2AH85|A2AH85_MOUSE;tr|G3UZ34|G3UZ34_MOUSE
17.3001	16.5337	17.6569	20.0579	20.1259	19.7976	19.7143	19.6904	16.7911	+	U2AFLa_Control	2.91421	0.00107937	2.83022	sp|P84089|ERH_MOUSE
16.5436	16.668	19.0298	20.2692	20.0746	20.3784	19.3921	19.4871	19.5478	+	U2AFLa_Control	1.59374	0.00495652	2.82694	tr|D3Z0M9|D3Z0M9_MOUSE
16.877	17.2772	16.8946	19.5902	19.7122	20.2151	20.099	20.3628	20.264	+	U2AFLa_Control	3.58517	0	2.8229	sp|P62264|RS14_MOUSE
16.7278	16.3296	16.9802	19.2676	19.7143	19.4837	21.2861	21.4293	21.3317	+	U2AFLa_Control	3.59508	0	2.80935	tr|D3YX54|D3YX54_MOUSE;sp|P47963|RL13_MOUSE
20.406	20.8023	21.2149	23.7289	23.573	23.5444	23.7312	23.5421	23.6695	+	U2AFLa_Control	3.51208	0	2.80768	sp|P16858|G3P_MOUSE;tr|S4R1W1|S4R1W1_MOUSE;tr|S4R257|S4R257_MOUSE;tr|D3YYI5|D3YYI5_MOUSE;tr|D3Z0Z9|D3Z0Z9_MOUSE
17.2993	18.0304	17.3452	20.2857	20.4341	20.3774	20.2222	20.3343	20.5163	+	U2AFLa_Control	3.51255	0	2.80743	tr|A2AJ72|A2AJ72_MOUSE;tr|Q3TIX6|Q3TIX6_MOUSE
17.2622	16.8895	16.1601	19.8167	19.7135	19.1765	18.4822	18.523	16.5683	+	U2AFLa_Control	2.7434	0.00102256	2.79829	sp|Q8K4Z5|SF3A1_MOUSE
17.1195	17.1759	17.5992	20.1862	19.8859	20.1836	19.1772	19.044	19.2444	+	U2AFLa_Control	3.98149	0	2.78703	sp|Q99JX7|NXF1_MOUSE
17.0384	18.7212	17.0525	20.577	20.419	19.9982	20.2479	20.2149	19.9365	+	U2AFLa_Control	2.01974	0.00152147	2.72742	sp|P99024|TBB5_MOUSE
17.0829	16.2502	17.2916	19.5807	19.4821	19.6469	18.4355	17.5531	17.8849	+	U2AFLa_Control	2.95463	0.001088	2.69503	sp|Q8JZM7|CDC73_MOUSE
17.5497	18.4813	16.3781	19.9215	20.1196	20.4325	19.7737	19.8881	19.9573	+	U2AFLa_Control	1.89517	0.00208284	2.68816	sp|P60843|IF4A1_MOUSE;tr|Q8BTU6|Q8BTU6_MOUSE;sp|P10630|IF4A2_MOUSE
17.5669	17.1807	17.1719	19.6159	19.8762	20.3586	18.5217	18.6541	18.924	+	U2AFLa_Control	3.32052	0	2.64377	sp|Q8CIG8|ANM5_MOUSE
15.9892	17.8356	17.3207	19.7815	19.8071	19.4724	19.5928	19.3567	18.7862	+	U2AFLa_Control	2.03347	0.00153086	2.63849	sp|Q8BK67|RCC2_MOUSE
17.1312	17.0751	17.3877	19.4889	19.9012	20.1148	18.8193	16.5921	19.325	+	U2AFLa_Control	3.65698	0	2.63695	sp|O35691|PININ_MOUSE;tr|Q3TUQ5|Q3TUQ5_MOUSE
16.1628	16.9381	18.2741	19.7505	19.6482	19.8367	19.9784	20.7946	21.0109	+	U2AFLa_Control	1.87481	0.00283721	2.62011	sp|P68040|GBLP_MOUSE
17.4627	17.0705	17.6619	20.1065	20.0695	19.8212	20.5551	19.8866	20.3766	+	U2AFLa_Control	3.73403	0	2.60067	tr|H3BJP2|H3BJP2_MOUSE;tr|H3BLJ9|H3BLJ9_MOUSE;tr|H3BJL6|H3BJL6_MOUSE;sp|Q9R0P3|ESTD_MOUSE;tr|H3BKH6|H3BKH6_MOUSE;tr|H3BK43|H3BK43_MOUSE;tr|H3BJC6|H3BJC6_MOUSE
16.6805	16.694	16.6715	19.5235	19.1734	19.1491	18.8594	18.7274	16.5965	+	U2AFLa_Control	4.55508	0	2.59996	sp|Q6PFR5|TRA2A_MOUSE;tr|E9QP00|E9QP00_MOUSE
17.5237	17.9388	17.6926	20.4049	20.2414	20.3062	19.4456	19.4646	19.3129	+	U2AFLa_Control	4.43865	0	2.59916	sp|Q8BTI8|SRRM2_MOUSE
16.2827	18.0805	16.7204	19.2565	19.4081	20.0121	17.6489	18.906	17.5211	+	U2AFLa_Control	1.89852	0.00287059	2.53105	tr|D3Z6F5|D3Z6F5_MOUSE;sp|Q03265|ATPA_MOUSE
16.8443	16.7652	17.0714	19.4587	19.2378	19.4204	18.7028	18.4312	18.7719	+	U2AFLa_Control	4.57224	0	2.47866	sp|P97310|MCM2_MOUSE
17.3758	17.1076	17.8908	19.8721	20.0645	19.8667	19.0692	19.1994	19.3282	+	U2AFLa_Control	3.31123	0	2.47638	sp|Q9D824|FIP1_MOUSE;tr|D3Z3F1|D3Z3F1_MOUSE;tr|D3Z4V2|D3Z4V2_MOUSE;tr|D3Z619|D3Z619_MOUSE
17.6768	17.0981	16.2012	19.346	19.6036	19.4132	19.2695	18.9287	17.499	+	U2AFLa_Control	2.31449	0.00167568	2.46226	sp|Q5SUF2|LC7L3_MOUSE
22.7165	21.7852	21.2365	24.4066	24.497	24.2199	24.2061	23.888	23.9272	+	U2AFLa_Control	2.30164	0.00166443	2.46176	sp|P63017|HSP7C_MOUSE;tr|Q504P4|Q504P4_MOUSE
17.5129	18.0295	15.8967	19.823	19.5273	19.4152	18.7344	18.3856	18.6001	+	U2AFLa_Control	1.69459	0.00388827	2.44216	tr|Q921K2|Q921K2_MOUSE;sp|P11103|PARP1_MOUSE
17.2779	17.6392	16.5574	19.6164	19.6205	19.556	20.3866	20.2424	20.3762	+	U2AFLa_Control	2.80554	0.00101493	2.43951	sp|P62242|RS8_MOUSE
16.3202	16.9781	16.9076	19.155	19.2229	19.1076	18.9377	19.282	19.3495	+	U2AFLa_Control	3.48469	0	2.42654	sp|P19324|SERPH_MOUSE
16.9745	17.1109	18.092	19.5238	19.7542	20.1183	17.5043	16.0405	16.9783	+	U2AFLa_Control	2.4464	0.000937931	2.40632	tr|Q45VK5|Q45VK5_MOUSE;sp|Q9Z1X4|ILF3_MOUSE
16.62	18.0996	17.539	19.6873	19.9671	19.8058	19.2822	19.2894	19.6118	+	U2AFLa_Control	2.26488	0.0016	2.4005	sp|Q8BTV2|CPSF7_MOUSE
16.8287	17.1356	16.5546	19.4046	19.4582	18.8087	18.1304	17.0307	15.956	+	U2AFLa_Control	3.05833	0	2.38417	sp|Q91ZW3|SMCA5_MOUSE
17.4808	16.7722	16.219	19.4139	19.0975	18.8175	20.8681	20.645	20.2565	+	U2AFLa_Control	2.31874	0.00164238	2.28569	tr|Q91V55|Q91V55_MOUSE;tr|D3YYM6|D3YYM6_MOUSE;sp|P97461|RS5_MOUSE
16.8337	18.03	16.4369	19.8433	18.7727	19.3987	19.5177	19.2858	19.5466	+	U2AFLa_Control	1.76386	0.00332584	2.23798	tr|D3Z0A2|D3Z0A2_MOUSE;tr|F8WH01|F8WH01_MOUSE;sp|Q9JIF0|ANM1_MOUSE;tr|D3Z3N0|D3Z3N0_MOUSE
16.393	17.1251	17.0553	18.8182	19.2869	19.1397	18.841	18.5966	18.6451	+	U2AFLa_Control	2.91878	0.00104615	2.22383	tr|G3X956|G3X956_MOUSE;sp|Q920B9|SP16H_MOUSE
16.0695	17.2534	17.4566	19.0992	19.1204	19.0849	18.4897	17.1559	19.0345	+	U2AFLa_Control	2.13391	0.00155	2.17496	sp|Q9Z0N1|IF2G_MOUSE;tr|A2AAW9|A2AAW9_MOUSE;sp|Q9Z0N2|IF2H_MOUSE
17.7205	15.2172	17.9267	19.3024	19.0573	19.029	19.39	19.5205	19.5672	+	U2AFLa_Control	1.16849	0.0118607	2.17477	sp|Q9DCD0|6PGD_MOUSE
18.6164	16.807	19.0545	20.0542	20.3593	20.4428	21.4915	21.6078	21.6719	+	U2AFLa_Control	1.41832	0.00545263	2.12614	sp|P62908|RS3_MOUSE;tr|D3YV43|D3YV43_MOUSE
16.823	18.2275	16.8067	19.3841	19.3394	19.3508	18.832	18.5237	18.9786	+	U2AFLa_Control	1.93183	0.00282081	2.07237	sp|Q9CXY6|ILF2_MOUSE
16.4918	16.6238	17.223	19.7786	19.5688	17.0743	21.6062	21.4217	21.3826	+	U2AFLa_Control	1.06206	0.0154783	2.02774	tr|E9PYL9|E9PYL9_MOUSE;tr|D3Z3K1|D3Z3K1_MOUSE;sp|Q9CXW4|RL11_MOUSE;tr|E9PZB3|E9PZB3_MOUSE;tr|D3YW69|D3YW69_MOUSE
17.7767	17.767	18.0136	19.6331	19.8713	19.9781	18.2214	17.7695	16.9809	+	U2AFLa_Control	3.9607	0	1.9751	sp|P63038|CH60_MOUSE
17.6636	17.6973	16.5575	20.2689	16.9518	20.6067	20.5685	20.7329	20.4509	+	U2AFLa_Control	0.737402	0.0456545	1.96965	sp|P62281|RS11_MOUSE
17.5073	17.3479	17.1876	19.1419	19.2601	19.3543	20.4526	20.4239	20.5534	+	U2AFLa_Control	4.17153	0	1.9045	sp|P17182|ENOA_MOUSE;tr|Q6PHC1|Q6PHC1_MOUSE
16.1852	16.6046	18.0514	18.9928	18.7931	18.7509	18.8128	19.12	18.6547	+	U2AFLa_Control	1.53588	0.00487701	1.8985	tr|Q5SUW3|Q5SUW3_MOUSE;sp|Q60760|GRB10_MOUSE
16.6009	18.0296	17.4361	18.8983	19.0418	19.7369	19.3169	18.8771	19.2562	+	U2AFLa_Control	1.72907	0.00446409	1.87014	sp|Q921F4|HNRLL_MOUSE
17.5479	16.8954	16.454	18.9629	18.6166	18.9088	18.3038	17.6001	17.0756	+	U2AFLa_Control	2.28916	0.00157962	1.86364	tr|H9KV00|H9KV00_MOUSE;sp|Q9QX47|SON_MOUSE;tr|H9KV01|H9KV01_MOUSE;tr|H9KV15|H9KV15_MOUSE;tr|H9KV02|H9KV02_MOUSE
17.0071	16.9308	17.0625	18.9816	18.7282	18.8709	16.4496	17.9239	16.698	+	U2AFLa_Control	4.63621	0	1.86011	sp|Q9JIK5|DDX21_MOUSE
17.6007	17.9549	17.6916	19.6837	19.4409	19.6049	18.8788	19.3725	19.2167	+	U2AFLa_Control	3.85367	0	1.82743	tr|A2A6G6|A2A6G6_MOUSE;tr|A2A6G7|A2A6G7_MOUSE;tr|A2A6G8|A2A6G8_MOUSE;tr|A2A6G9|A2A6G9_MOUSE;tr|A2A6H0|A2A6H0_MOUSE;sp|Q61792|LASP1_MOUSE;tr|A2A6H1|A2A6H1_MOUSE;tr|A2A6G5|A2A6G5_MOUSE;tr|E9Q0N6|E9Q0N6_MOUSE
17.5957	17.2675	17.7308	19.2568	19.4406	19.3537	19.019	19.1825	19.0802	+	U2AFLa_Control	3.6054	0	1.81908	sp|Q8BG81|PDIP3_MOUSE;tr|Q3UDD3|Q3UDD3_MOUSE
16.6027	16.5891	16.4117	18.3427	18.4335	18.2337	17.519	16.2391	15.8532	+	U2AFLa_Control	4.54603	0	1.8021	sp|P57784|RU2A_MOUSE;tr|G5E883|G5E883_MOUSE
18.3012	17.8275	16.9762	19.6427	19.5565	19.3075	18.7425	18.816	18.0597	+	U2AFLa_Control	1.9644	0.0028046	1.80058	sp|Q9D554|SF3A3_MOUSE
16.3479	15.9544	17.1614	18.349	18.0965	18.2325	18.1109	17.5452	17.8368	+	U2AFLa_Control	2.06011	0.00212048	1.73812	sp|P70168|IMB1_MOUSE
16.6168	17.3711	17.7996	18.7866	18.7925	19.3436	18.692	18.6861	18.9485	+	U2AFLa_Control	1.92099	0.00338286	1.71173	sp|Q62167|DDX3X_MOUSE;sp|P16381|DDX3L_MOUSE;sp|Q62095|DDX3Y_MOUSE
16.5108	17.5074	16.8362	18.4618	18.6077	18.8745	17.804	17.6557	17.8546	+	U2AFLa_Control	2.22915	0.00154037	1.69657	tr|D3Z6P1|D3Z6P1_MOUSE;tr|D6RCU8|D6RCU8_MOUSE;sp|Q9DCL9|PUR6_MOUSE
17.3841	16.9381	18.2847	20.1195	20.2157	17.2583	20.1076	20.0231	20.5505	+	U2AFLa_Control	0.726123	0.0488869	1.66217	sp|P62827|RAN_MOUSE;tr|Q14AA6|Q14AA6_MOUSE;sp|Q61820|RANT_MOUSE
16.5645	17.0256	16.579	18.0617	18.5259	18.4892	18.2401	18.3722	18.7611	+	U2AFLa_Control	2.81577	0.000957746	1.63587	sp|P26039|TLN1_MOUSE
18.0744	16.4988	16.9122	18.7723	18.6624	18.87	18.8803	18.4704	17.2262	+	U2AFLa_Control	1.5557	0.0048254	1.60645	tr|A2AW05|A2AW05_MOUSE;sp|Q08943|SSRP1_MOUSE
16.1683	17.9555	18.0222	18.7067	19.0421	19.207	18.4917	18.7897	18.9169	+	U2AFLa_Control	1.20604	0.011802	1.60326	sp|Q62470|ITA3_MOUSE
16.7343	18.199	16.0519	18.6707	18.5804	18.5293	18.6686	18.5193	18.829	+	U2AFLa_Control	1.1839	0.012867	1.59838	sp|Q80X90|FLNB_MOUSE
16.8028	17.6806	15.7072	18.2841	18.6502	17.5672	18.8656	18.9725	19.1806	+	U2AFLa_Control	1.03266	0.0179238	1.43693	sp|Q9CQ65|MTAP_MOUSE
16.9172	16.7469	16.5708	18.2141	18.2414	18.0527	17.7817	17.6472	17.3265	+	U2AFLa_Control	3.59678	0	1.42441	sp|P97311|MCM6_MOUSE
15.9114	17.2098	16.4414	18.302	18.4619	16.9622	19.9232	20.1679	20.0903	+	U2AFLa_Control	1.07513	0.0163828	1.38778	tr|S4R1N6|S4R1N6_MOUSE;tr|F6YVP7|F6YVP7_MOUSE;sp|P62270|RS18_MOUSE;tr|F5H8M6|F5H8M6_MOUSE
17.6808	17.6063	18.0805	19.1439	19.101	19.2265	16.7896	16.9963	17.5086	+	U2AFLa_Control	3.07633	0.000978417	1.36795	tr|F6QKD2|F6QKD2_MOUSE;sp|Q9CWX9|DDX47_MOUSE
16.9302	17.6569	17.5494	18.4689	18.9007	18.8219	16.6211	17.5192	18.454	+	U2AFLa_Control	2.17072	0.00209524	1.35168	sp|Q9WTM5|RUVB2_MOUSE;tr|D3YXQ8|D3YXQ8_MOUSE
17.0293	17.4601	16.6928	18.313	18.4672	18.3136	18.2377	17.7534	17.355	+	U2AFLa_Control	2.33528	0.0015122	1.30387	tr|D3YW87|D3YW87_MOUSE;sp|Q8VHX6|FLNC_MOUSE;tr|D3Z576|D3Z576_MOUSE
17.159	17.8099	17.7117	18.8643	18.9257	18.6669	18.7906	18.9572	16.7269	+	U2AFLa_Control	2.35645	0.00150303	1.2588	sp|Q8BGQ7|SYAC_MOUSE
17.7607	17.201	17.1741	18.3436	18.6358	18.7654	19.7605	19.7575	19.7829	+	U2AFLa_Control	2.20648	0.0028538	1.20297	sp|Q9CY58|PAIRB_MOUSE
16.4471	16.3325	17.5596	18.0342	18.1172	17.7217	18.6149	18.1799	17.9537	+	U2AFLa_Control	1.34533	0.00858883	1.17795	tr|Q80VB6|Q80VB6_MOUSE;sp|Q9JLM8|DCLK1_MOUSE
17.0373	17.9237	16.7284	18.6388	18.1883	18.2893	18.2241	18.1024	18.2485	+	U2AFLa_Control	1.38997	0.00814359	1.14235	tr|G5E839|G5E839_MOUSE;sp|P80315|TCPD_MOUSE
17.1502	17.9001	17.7985	19.0475	18.4889	18.7149	18.274	18.1742	17.6641	+	U2AFLa_Control	1.7827	0.00490323	1.13419	sp|O88532|ZFR_MOUSE
17.1285	18.4419	17.9281	18.8742	19.0672	18.9537	18.2156	16.5912	16.6081	+	U2AFLa_Control	1.36909	0.00810204	1.13219	sp|P42932|TCPQ_MOUSE;tr|H3BL49|H3BL49_MOUSE
16.9193	16.5762	16.9395	17.9212	17.9146	17.9098	17.1699	17.1779	17.1204	+	U2AFLa_Control	3.13915	0.000951049	1.10352	sp|Q91VN6|DDX41_MOUSE
16.807	17.2053	18.1671	18.3603	18.4069	18.6702	17.9559	16.5158	17.1629	+	U2AFLa_Control	1.22894	0.0145882	1.08596	sp|Q8CHY6|P66A_MOUSE;tr|E9QMN5|E9QMN5_MOUSE
17.4038	17.8401	17.4571	18.6135	18.6464	18.6948	18.4102	18.8411	18.5618	+	U2AFLa_Control	2.83207	0.00163158	1.08458	sp|Q8VEE4|RFA1_MOUSE;tr|Q5SWN2|Q5SWN2_MOUSE
18.1277	17.7418	17.4528	18.7113	18.7186	19.0795	18.2618	16.8985	17.023	+	U2AFLa_Control	2.00348	0.00448889	1.06233	tr|Q921W2|Q921W2_MOUSE;sp|P70318|TIAR_MOUSE;tr|Q8CII5|Q8CII5_MOUSE;tr|G5E8L2|G5E8L2_MOUSE;tr|Q80ZW7|Q80ZW7_MOUSE
16.7092	17.842	17.0182	17.367	18.4296	18.3892	18.5798	18.444	18.5799	+	U2AFLa_Control	0.834168	0.045863	0.872144	sp|Q9D8N0|EF1G_MOUSE
17.4659	17.7638	17.9443	18.4981	18.4271	18.5163	17.9006	16.173	17.7594	+	U2AFLa_Control	2.22113	0.00498361	0.755826	sp|A2A4P0|DHX8_MOUSE;tr|A2A4N9|A2A4N9_MOUSE
17.2407	17.6131	16.5507	17.8567	17.9795	17.7536	17.3065	17.399	16.6959	+	U2AFLa_Control	1.07677	0.0255735	0.728441	sp|Q62523|ZYX_MOUSE
18.0578	18.0608	17.4333	18.3124	18.2099	18.6308	18.2199	18.5926	18.5755	+	U2AFLa_Control	1.0265	0.0398326	0.53377	sp|Q64727|VINC_MOUSE
16.9225	17.4365	16.594	17.4569	17.4926	17.562	16.811	16.4563	17.232	+	U2AFLa_Control	0.985617	0.0460734	0.519524	sp|Q8BZX4|SREK1_MOUSE
24.1837	24.1941	24.1238	23.839	23.8593	23.7145	24.0796	24.0941	24.0278	+	U2AFLa_Control	2.70875	0.00818557	-0.362923	tr|Q99NF7|Q99NF7_MOUSE
21.1615	21.0949	20.7608	20.412	20.4816	20.5598	21.2113	21.2407	21.1649	+	U2AFLa_Control	1.78347	0.0113568	-0.521218	sp|P18760|COF1_MOUSE;tr|F8WGL3|F8WGL3_MOUSE
21.4002	21.7634	21.6102	21.0143	21.0467	20.8844	21.8167	21.7478	21.4702	+	U2AFLa_Control	2.19678	0.00485106	-0.609449	tr|E9Q452|E9Q452_MOUSE;tr|Q8BSH3|Q8BSH3_MOUSE;sp|P58771|TPM1_MOUSE;tr|E9Q454|E9Q454_MOUSE;tr|Q8BP43|Q8BP43_MOUSE;tr|E9Q450|E9Q450_MOUSE;tr|F8WID5|F8WID5_MOUSE;tr|S4R2U0|S4R2U0_MOUSE;tr|B7ZNL3|B7ZNL3_MOUSE
26.5769	26.4849	26.2628	25.8897	25.5972	25.5342	26.6331	26.1939	26.1395	+	U2AFLa_Control	2.22707	0.00501099	-0.767832	sp|Q9JHJ0|TMOD3_MOUSE
25.1073	24.7956	24.6621	24.1143	24.3404	23.2033	24.1277	24.032	24.0327	+	U2AFLa_Control	1.22453	0.0149903	-0.968969	sp|P07607|TYSY_MOUSE
18.6017	19.0097	18.9272	17.7156	17.7235	17.8671	19.2497	18.7471	18.5814	+	U2AFLa_Control	2.88755	0.00168707	-1.07744	sp|P26231|CTNA1_MOUSE
18.0066	19.2783	17.5209	17.1031	17.5982	16.5411	18.4921	18.556	18.9338	+	U2AFLa_Control	0.91456	0.0300935	-1.18784	sp|Q9R0E1|PLOD3_MOUSE
19.9565	19.5058	20.4637	17.3124	19.5126	19.2806	19.839	20.0849	19.8546	+	U2AFLa_Control	0.782273	0.0462857	-1.27349	tr|A1BN54|A1BN54_MOUSE;sp|Q7TPR4|ACTN1_MOUSE
22.2279	22.4283	22.2347	20.9521	20.8996	20.9711	21.6135	21.7257	21.5851	+	U2AFLa_Control	4.40067	0	-1.35608	sp|P57780|ACTN4_MOUSE;tr|E9Q2W9|E9Q2W9_MOUSE
21.9869	22.2172	21.9719	20.8333	20.639	20.0342	21.8632	21.8079	21.8651	+	U2AFLa_Control	2.44847	0.00158974	-1.55652	tr|Q8VCQ8|Q8VCQ8_MOUSE;tr|S4R1T7|S4R1T7_MOUSE;tr|E9QA16|E9QA16_MOUSE;tr|E9Q0M9|E9Q0M9_MOUSE;tr|D3Z6I7|D3Z6I7_MOUSE;tr|E9QA15|E9QA15_MOUSE
30.5085	30.4551	30.2867	29.0075	28.8341	28.5192	29.9168	29.8226	29.3925	+	U2AFLa_Control	3.30497	0.00107087	-1.62983	sp|P63260|ACTG_MOUSE
27.4477	27.6087	27.6863	25.871	25.891	25.9305	27.3431	27.4112	27.253	+	U2AFLa_Control	4.69292	0	-1.68347	sp|P13020|GELS_MOUSE
23.148	23.4605	23.6081	21.4355	21.3642	21.6175	23.2973	23.5205	22.9388	+	U2AFLa_Control	3.62199	0	-1.93311	sp|Q6IRU2|TPM4_MOUSE
21.7755	22.3245	22.3754	20.1479	20.3446	20.1461	21.7516	22.1683	22.0795	+	U2AFLa_Control	3.17887	0.00110569	-1.9456	tr|A6PWS5|A6PWS5_MOUSE
24.2648	24.4453	24.3734	22.5157	22.4028	22.1089	23.5642	23.499	23.2464	+	U2AFLa_Control	3.97074	0	-2.0187	tr|D3Z6I8|D3Z6I8_MOUSE;tr|E9Q7Q3|E9Q7Q3_MOUSE
20.5843	21.3459	21.3351	18.8837	18.8873	19.1067	20.3551	20.6499	20.6656	+	U2AFLa_Control	2.89992	0.00103817	-2.12918	sp|P59999|ARPC4_MOUSE
22.5483	22.4658	22.9399	20.6068	20.6113	20.1052	21.9081	22.0674	22.1287	+	U2AFLa_Control	3.23771	0	-2.21027	sp|Q9WUM4|COR1C_MOUSE
21.202	22.0047	22.1211	19.6658	19.1944	19.6888	21.4977	21.742	21.5657	+	U2AFLa_Control	2.61929	0.000964539	-2.25965	sp|Q99JY9|ARP3_MOUSE
20.9329	22.3729	22.3469	19.057	20.0638	19.7359	22.1297	21.9851	22.0662	+	U2AFLa_Control	1.80726	0.00336364	-2.26535	sp|P26041|MOES_MOUSE
22.1338	22.2812	22.4172	19.7389	20.1396	20.0273	21.9191	22.118	21.8965	+	U2AFLa_Control	4.04494	0	-2.30881	sp|Q9ERG0|LIMA1_MOUSE
20.1262	20.6515	17.2228	16.8789	15.9391	17.4198	19.874	19.9548	20.2385	+	U2AFLa_Control	1.05673	0.0150634	-2.58756	tr|H7BWZ3|H7BWZ3_MOUSE;sp|Q9JM76|ARPC3_MOUSE;tr|D3Z2F7|D3Z2F7_MOUSE;tr|D3Z2F8|D3Z2F8_MOUSE
20.8916	21.5889	21.264	17.2228	18.5633	18.8716	19.9725	20.0551	20.9143	+	U2AFLa_Control	2.29064	0.00169863	-3.02895	tr|G5E8R0|G5E8R0_MOUSE;tr|G5E8R1|G5E8R1_MOUSE;tr|E9Q455|E9Q455_MOUSE;tr|E9Q453|E9Q453_MOUSE;tr|G5E8R2|G5E8R2_MOUSE;tr|E9Q456|E9Q456_MOUSE;tr|E9Q448|E9Q448_MOUSE
19.7598	21.1633	21.2493	18.9271	16.9056	17.0971	20.593	20.7876	16.5832	+	U2AFLa_Control	1.72881	0.00334463	-3.08086	tr|D3Z2H9|D3Z2H9_MOUSE
20.1717	20.2698	20.0668	17.0096	16.7073	16.8994	19.2885	16.8924	19.1937	+	U2AFLa_Control	5.19625	0	-3.29731	sp|P61161|ARP2_MOUSE
16.2811	17.7391	16.622	17.1657	17.1858	17.3214	17.3899	17.4786	17.5879			0.317568	0.562335	0.343587	sp|A2AKX3|SETX_MOUSE
16.618	16.9648	17.9902	16.3911	17.1587	16.7048	17.0193	17.0078	17.4266			-4.34294e-08	1	0	sp|O88477|IF2B1_MOUSE
19.2812	18.4968	16.1669	19.3184	19.0676	19.2172	20.7828	20.7299	21.0215			0.579311	0.0964716	1.21944	sp|P05064|ALDOA_MOUSE;tr|A6ZI44|A6ZI44_MOUSE;tr|D3YWI1|D3YWI1_MOUSE;tr|D3Z510|D3Z510_MOUSE;tr|D3YV98|D3YV98_MOUSE
20.4073	20.919	21.3318	20.5858	20.6839	21.116	22.052	22.3097	22.4718			0.104431	0.940607	-0.0907803	sp|P06151|LDHA_MOUSE;tr|G5E8N5|G5E8N5_MOUSE;tr|D3Z736|D3Z736_MOUSE;tr|D3YZQ9|D3YZQ9_MOUSE
17.8137	17.6418	18.3024	20.3818	20.4073	16.5469	20.5766	20.2993	20.5961			0.387136	0.242888	1.1927	sp|P07356|ANXA2_MOUSE;tr|B0V2N8|B0V2N8_MOUSE;tr|B0V2N7|B0V2N7_MOUSE
17.0153	16.7517	18.7426	16.9701	16.7296	17.3146	17.3535	18.5101	17.9385			0.315081	0.512443	-0.498421	sp|P10107|ANXA1_MOUSE
17.3346	16.4845	17.6257	15.5574	16.7881	16.0307	19.9556	19.7779	19.7798			-4.34294e-08	1	0	tr|L7N202|L7N202_MOUSE;tr|D3YXT4|D3YXT4_MOUSE;sp|P12970|RL7A_MOUSE;tr|D3YVE6|D3YVE6_MOUSE;tr|D3YU93|D3YU93_MOUSE;tr|F6YI27|F6YI27_MOUSE;tr|F6U2H0|F6U2H0_MOUSE
16.6683	17.4884	17.4978	17.6375	18.6361	16.7167	20.3653	20.2778	20.2583			0.291148	0.579113	0.445278	sp|P14131|RS16_MOUSE
16.9097	17.4707	17.392	18.6009	17.1015	18.4548	21.9692	21.4453	21.8468			0.714371	0.0661239	0.794951	sp|P14148|RL7_MOUSE;tr|F6XI62|F6XI62_MOUSE
18.2967	18.9982	19.1794	18.7918	19.1562	19.0077	20.0757	19.9661	20.0074			0.21567	0.824	0.160461	sp|P17751|TPIS_MOUSE;tr|H7BXC3|H7BXC3_MOUSE
17.6896	17.7103	17.5194	17.2345	16.3495	16.2332	17.6758	17.3987	17.369			-4.34294e-08	1	0	sp|P23116|EIF3A_MOUSE
17.4668	16.2371	17.2455	17.1647	17.3273	16.7199	20.5192	20.6788	20.8716			-4.34294e-08	1	0	sp|P27659|RL3_MOUSE
17.0417	19.5338	19.4553	20.0944	20.3718	18.8757	21.474	21.2691	21.1501			0.516217	0.128936	1.10371	tr|B1AXW5|B1AXW5_MOUSE;tr|B1AXW6|B1AXW6_MOUSE;sp|P35700|PRDX1_MOUSE
18.3584	17.8852	17.4867	18.2016	18.0335	17.4984	18.2177	18.3323	18.2697			0.00107556	1	0.00108592	sp|P38647|GRP75_MOUSE
16.8771	20.9534	20.8276	16.5008	17.3337	18.6126	19.5797	19.6642	19.3432			0.633667	0.0659556	-2.07029	tr|Q5RKN9|Q5RKN9_MOUSE;sp|P47753|CAZA1_MOUSE
16.3229	17.5917	16.8011	20.0883	17.2681	15.9316	22.5259	22.4359	22.57			0.267959	0.581285	0.857448	sp|P47911|RL6_MOUSE;tr|E9PUX4|E9PUX4_MOUSE
17.8695	17.3847	18.112	20.2904	20.4132	17.2246	21.83	21.7617	21.7611			0.645101	0.0658326	1.52064	sp|P47962|RL5_MOUSE;tr|D3YYV8|D3YYV8_MOUSE
17.2917	18.0166	18.6697	17.4657	17.4377	17.6593	16.7547	16.7387	17.1671			0.511757	0.178427	-0.47178	sp|P52293|IMA1_MOUSE;tr|A2A600|A2A600_MOUSE;tr|A2A601|A2A601_MOUSE
16.8777	16.914	16.7837	16.7141	17.6106	17.8569	18.2402	18.1614	18.1211			-4.34294e-08	1	0	sp|P61222|ABCE1_MOUSE
17.8269	17.6857	17.7427	17.3814	17.5775	17.6573	16.8922	15.3652	17.1056			1.09289	0.1135	-0.213009	sp|P61290|PSME3_MOUSE;tr|A2A4J3|A2A4J3_MOUSE;tr|A2A4J1|A2A4J1_MOUSE
17.3039	16.9749	17.7658	18.5319	18.0589	17.3379	20.8434	21.1076	21.4846			0.686792	0.0839825	0.628051	sp|P61358|RL27_MOUSE;tr|A2A4Q0|A2A4Q0_MOUSE
17.2255	17.7772	17.5648	17.889	16.4538	16.3615	19.345	19.7858	19.6204			-4.34294e-08	1	0	sp|P62301|RS13_MOUSE
16.8915	16.7991	17.1517	16.5175	16.4053	18.5948	20.316	20.0391	20.1571			-4.34294e-08	1	0	sp|P62754|RS6_MOUSE
17.9298	17.3891	18.1042	17.1958	15.9103	18.379	20.2405	20.2897	20.0463			-4.34294e-08	1	0	sp|P62830|RL23_MOUSE
16.7811	17.0023	17.5767	16.73	17.9171	17.1009	20.4747	20.7126	20.8788			-4.34294e-08	1	0	sp|P62852|RS25_MOUSE
16.1853	16.2853	18.1974	18.5175	18.2289	17.4219	20.703	20.8534	19.7048			0.729892	0.0545357	1.16676	sp|P62889|RL30_MOUSE
17.8244	17.4258	16.5513	16.8076	19.2238	17.0335	21.2066	21.5544	21.5709			0.187762	0.797606	0.42116	sp|P62918|RL8_MOUSE
17.5903	17.4706	17.8135	17.657	20.8111	17.7173	20.7607	20.8522	19.9798			0.454685	0.167261	1.10366	sp|P63158|HMGB1_MOUSE;tr|D3YVC6|D3YVC6_MOUSE;tr|D3YZ18|D3YZ18_MOUSE
21.3876	21.2044	16.4096	19.4548	19.8174	19.7079	21.0948	21.2951	20.8377			0.00143596	1	-0.00718816	sp|P68134|ACTS_MOUSE;sp|P68033|ACTC_MOUSE;sp|P63268|ACTH_MOUSE;sp|P62737|ACTA_MOUSE;tr|D3YZY0|D3YZY0_MOUSE
17.348	15.862	17.3322	17.2417	17.4836	18.0983	21.2965	21.6794	21.6244			-4.34294e-08	1	0	tr|A2A547|A2A547_MOUSE;sp|P84099|RL19_MOUSE
17.0272	17.6568	16.6383	18.868	17.2857	17.9466	20.1872	19.1271	18.9003			0.781501	0.0515516	0.925976	tr|D3Z6C3|D3Z6C3_MOUSE;sp|P97351|RS3A_MOUSE;tr|D3Z7W7|D3Z7W7_MOUSE
18.1866	17.4418	16.2227	17.3922	17.5498	18.0336	17.6293	17.6776	17.6716			0.245281	0.711952	0.374869	sp|Q01853|TERA_MOUSE
17.0236	16.3358	16.4804	19.58	19.6472	15.4917	19.6636	19.261	19.7864			0.51298	0.121614	1.62638	sp|Q3UKJ7|SMU1_MOUSE
22.0307	22.0497	21.8807	22.1115	22.0515	21.7714	21.6708	21.2081	21.2333			0.0253952	0.994657	-0.00892194	sp|Q3V3R1|C1TM_MOUSE
18.1349	17.1658	18.4706	18.4235	17.2912	17.3674	18.9379	18.7116	18.8598			0.161197	0.860984	-0.229707	sp|Q4PJX1|ODR4_MOUSE
17.4689	16.455	17.8023	17.0795	17.3664	17.6211	16.9632	17.6491	17.9994			0.0933741	0.935954	0.113612	sp|Q60596|XRCC1_MOUSE
16.4257	18.1661	17.2445	17.1936	17.1821	17.6749	17.1229	17.4789	17.3275			0.046284	0.980276	0.0714753	sp|Q60864|STIP1_MOUSE
16.1667	19.1673	16.6241	17.5318	17.2634	17.4558	17.0375	16.9314	16.2919			0.0352653	0.988824	0.0976346	sp|Q6ZQ73|CAND2_MOUSE
16.5905	17.5922	16.7346	16.9035	17.8233	17.0952	18.6658	18.7657	18.7497			0.290513	0.641888	0.301573	sp|Q78PY7|SND1_MOUSE;tr|Q3TJ56|Q3TJ56_MOUSE
17.8021	17.0328	16.958	17.1541	17.1853	19.4046	18.8604	19.2369	19.0739			0.339275	0.395095	0.65037	sp|Q80XP8|FA76B_MOUSE
22.6273	22.8675	22.8429	22.9313	22.8871	22.993	22.8625	22.7485	22.8607			0.894809	0.229233	0.157845	sp|Q8BGD9|IF4B_MOUSE
17.7817	17.9006	17.4528	16.5355	17.1503	17.8266	20.2693	20.23	20.3474			0.612779	0.12147	-0.540907	tr|E9Q132|E9Q132_MOUSE;sp|Q8BP67|RL24_MOUSE
16.9829	16.1235	17.4402	18.0666	17.1622	18.052	19.6059	19.8418	20.5122			-4.34294e-08	1	0	sp|Q8C181|MBNL2_MOUSE
23.9167	23.9567	23.8733	23.9535	24.0093	23.6906	24.2412	24.2283	24.1745			0.111316	0.961738	-0.0310955	tr|G5E8J9|G5E8J9_MOUSE;sp|Q8CFE4|SCYL2_MOUSE
16.6795	17.6703	16.8	17.3139	17.3356	17.2489	16.8808	17.1074	17.4644			0.327664	0.600498	0.249523	sp|Q8K298|ANLN_MOUSE
16.9877	17.5168	17.5891	17.3527	18.3338	17.7502	17.3296	16.7964	17.204			0.583536	0.145627	0.447691	tr|E9Q983|E9Q983_MOUSE;tr|Q8K4L2|Q8K4L2_MOUSE;tr|E9Q3Z5|E9Q3Z5_MOUSE;sp|Q8K4L3|SVIL_MOUSE;tr|F6R6A4|F6R6A4_MOUSE
17.3431	17.3728	16.6375	17.8258	16.9155	17.8346	18.0254	18.281	18.1272			-4.34294e-08	1	0	sp|Q8R1B4|EIF3C_MOUSE
20.8594	20.43	19.8311	19.6474	20.1099	18.5531	20.1573	19.2777	19.9596			0.786526	0.0503604	-0.93668	sp|Q8R5C5|ACTY_MOUSE;sp|P61164|ACTZ_MOUSE
16.2891	20.4298	15.9638	20.8829	20.7964	17.6344	20.8744	20.3956	20.5482			0.545505	0.0973565	2.21031	sp|Q8VI63|MOB2_MOUSE
22.629	22.577	22.7223	22.6979	22.7706	22.2938	23.0342	22.9638	22.9115			0.131896	0.937488	-0.055315	sp|Q91VJ4|STK38_MOUSE
17.3225	16.7156	16.4516	17.5718	17.7615	17.4494	18.8138	19.1097	19.2454			-4.34294e-08	1	0	tr|Q6ZWZ7|Q6ZWZ7_MOUSE;sp|Q9CPR4|RL17_MOUSE
16.5155	16.9939	16.9428	15.5674	17.9258	17.3884	21.3183	21.4262	21.3612			-4.34294e-08	1	0	sp|Q9D8E6|RL4_MOUSE
21.7403	22.0769	21.9085	22.1199	22.0238	22.0745	22.5052	22.5621	22.5691			0.745921	0.271934	0.164187	sp|Q9JJ28|FLII_MOUSE
18.1052	16.7345	16.3848	17.5556	17.5387	16.2325	18.7804	18.434	18.2893			0.016542	0.998	0.0340945	sp|Q9JJI8|RL38_MOUSE
17.783	18.6834	18.7144	18.2244	18.3239	17.8051	20.1345	20.2775	20.387			0.329779	0.579433	-0.275826	tr|B1ASP2|B1ASP2_MOUSE;sp|P52332|JAK1_MOUSE
16.7906	17.1856	16.988	17.2613	17.1327	17.3625	18.0708	17.5388	17.3912			0.935565	0.104571	0.264131	tr|F6W8W7|F6W8W7_MOUSE;tr|E9QAP7|E9QAP7_MOUSE
16.9101	18.0927	17.1083	18.9775	18.5131	16.142	18.7253	18.5109	18.0535			0.206118	0.767984	0.507182	tr|G3UZI2|G3UZI2_MOUSE;tr|G3UXJ6|G3UXJ6_MOUSE;tr|G3UZ48|G3UZ48_MOUSE;tr|G3V018|G3V018_MOUSE;sp|Q7TMK9|HNRPQ_MOUSE;tr|G3UWM1|G3UWM1_MOUSE
19.1223	15.7761	17.4977	18.0603	16.9869	17.2014	20.0998	20.3913	20.1546			0.0159802	1	-0.0491686	tr|G5E8E1|G5E8E1_MOUSE;tr|E9Q9T1|E9Q9T1_MOUSE
16.9199	16.6797	17.3389	17.1414	17.0443	20.5038	22.3712	21.9338	22.7341			0.469343	0.149401	1.25033	tr|Q5XJF6|Q5XJF6_MOUSE;sp|P53026|RL10A_MOUSE
16.7985	18.1084	16.6948	17.3969	17.5623	17.3978	17.4432	17.8015	16.7891			0.213319	0.790625	0.251773	tr|Q80X98|Q80X98_MOUSE

## Sheet: B vs Control
Control	Control	Control	U2AFLa	U2AFLa	U2AFLa	U2AFLb	U2AFLb	U2AFLb	Student's T-test Significant U2AFLb_Control	-Log Student's T-test p-value U2AFLb_Control	Student's T-test q-value U2AFLb_Control	Student's T-test Difference U2AFLb_Control	Majority protein IDs
16.7806	17.8062	16.4623	26.4622	26.4006	25.8026	25.9706	25.7891	25.7344	+	4.55065	0	8.815	sp|P26369|U2AF2_MOUSE;tr|Q3KQM4|Q3KQM4_MOUSE
17.2008	17.7053	17.2353	26.3305	26.2663	25.9338	25.537	25.5629	25.1976	+	5.63595	0	8.05205	sp|Q9D883|U2AF1_MOUSE;tr|G3UW94|G3UW94_MOUSE
16.8841	17.0811	16.4533	25.09	25.1073	24.8166	24.4549	24.2984	24.2668	+	5.57831	0	7.53391	sp|Q3U0V1|FUBP2_MOUSE
16.9476	17.2248	16.6837	24.8428	25.1436	24.5017	24.1538	24.4319	24.373	+	5.69455	0	7.36754	sp|Q6PDM2|SRSF1_MOUSE;tr|H7BX95|H7BX95_MOUSE
16.8733	17.4544	18.1348	25.5068	25.6415	25.5901	24.7137	24.7963	24.8202	+	4.42605	0	7.28922	sp|Q61656|DDX5_MOUSE;tr|Q8BTS0|Q8BTS0_MOUSE;tr|S4R1I6|S4R1I6_MOUSE
17.5831	16.5314	17.2295	24.9537	25.0726	25.2737	23.7366	23.9364	24.1279	+	4.49468	0	6.81894	sp|O88569|ROA2_MOUSE
15.6672	17.8652	16.8084	24.489	24.5427	24.5491	23.6279	23.4275	23.6551	+	3.35327	0	6.78994	sp|Q9Z204|HNRPC_MOUSE
16.8595	15.4379	17.1154	22.7374	23.094	23.3934	22.6285	22.9707	22.8251	+	3.54875	0	6.33715	sp|P62317|SMD2_MOUSE;tr|D3Z5N9|D3Z5N9_MOUSE
17.6728	16.7194	17.1824	24.1683	24.3641	24.3404	23.1919	23.5612	23.7285	+	4.41946	0	6.30231	tr|Q3TWW8|Q3TWW8_MOUSE
17.0564	17.0792	16.1999	23.8029	23.7789	22.6794	23.1353	23.0736	22.9178	+	4.52734	0	6.26372	sp|P84104|SRSF3_MOUSE;tr|A2A4X6|A2A4X6_MOUSE
16.4982	16.1534	16.626	23.1478	23.0702	22.9436	22.7439	22.6531	22.5753	+	5.7057	0	6.23155	sp|Q62318|TIF1B_MOUSE
16.3453	17.6147	16.4636	19.5272	20.0174	20.2945	22.8057	22.9994	23.0943	+	3.92615	0	6.15859	sp|Q9CR57|RL14_MOUSE
17.3565	16.9031	17.1539	20.1458	20.3641	20.4732	22.8539	22.8498	22.9006	+	5.77176	0	5.7303	sp|P35979|RL12_MOUSE
17.245	15.678	17.1052	24.0277	24.1447	24.0502	22.1756	22.4414	22.5954	+	3.42812	0	5.72804	tr|Q3TUE1|Q3TUE1_MOUSE;sp|Q91WJ8|FUBP1_MOUSE
17.4857	17.6891	17.2555	23.9699	23.8726	23.6096	23.1503	23.35	22.9453	+	5.3046	0	5.67177	tr|G3XA10|G3XA10_MOUSE;sp|Q8VEK3|HNRPU_MOUSE
17.3031	17.1399	17.1231	23.6955	23.7045	23.9498	22.6762	22.8773	22.9644	+	6.18249	0	5.65056	sp|Q9D0E1|HNRPM_MOUSE;tr|B8JK33|B8JK33_MOUSE;tr|B8JK32|B8JK32_MOUSE
16.4753	16.583	16.4703	22.7728	22.6549	22.5495	22.1259	22.1382	22.1954	+	7.71273	0	5.64359	sp|O35286|DHX15_MOUSE
17.4319	17.376	16.8649	23.4461	23.5907	23.4372	22.943	22.8999	22.7309	+	5.09815	0	5.63363	tr|B2M1R6|B2M1R6_MOUSE;sp|P61979|HNRPK_MOUSE;tr|D3Z5X4|D3Z5X4_MOUSE;tr|D3YWG1|D3YWG1_MOUSE;tr|H3BKD0|H3BKD0_MOUSE;tr|H3BLL4|H3BLL4_MOUSE;tr|H3BK96|H3BK96_MOUSE;tr|H3BKI8|H3BKI8_MOUSE
15.8152	16.7073	16.0513	22.547	22.494	22.4006	21.5937	21.9688	21.8914	+	4.37903	0	5.62668	sp|Q62189|SNRPA_MOUSE;tr|D3Z0S6|D3Z0S6_MOUSE;tr|F8VQ88|F8VQ88_MOUSE
16.3229	17.5917	16.8011	20.0883	17.2681	15.9316	22.5259	22.4359	22.57	+	3.94655	0	5.60538	sp|P47911|RL6_MOUSE;tr|E9PUX4|E9PUX4_MOUSE
17.6394	17.5958	17.2565	23.5857	23.4914	23.5105	23.0254	23.0867	22.7844	+	5.44602	0	5.46826	tr|D3YZC9|D3YZC9_MOUSE;tr|E9Q4Q2|E9Q4Q2_MOUSE;tr|D3YZD0|D3YZD0_MOUSE;sp|Q64213|SF01_MOUSE;tr|D3YVH4|D3YVH4_MOUSE
16.4283	16.7895	17.5735	23.182	23.253	23.248	22.4115	22.3286	22.4123	+	4.05814	0	5.45371	tr|G5E866|G5E866_MOUSE;sp|Q99NB9|SF3B1_MOUSE
16.9199	16.6797	17.3389	17.1414	17.0443	20.5038	22.3712	21.9338	22.7341	+	4.23527	0	5.36686	tr|Q5XJF6|Q5XJF6_MOUSE;sp|P53026|RL10A_MOUSE
17.6878	17.3621	16.9832	22.946	23.0599	22.8787	22.4382	22.6411	22.8681	+	4.61662	0	5.30475	sp|Q8VH51|RBM39_MOUSE;tr|E9Q8F0|E9Q8F0_MOUSE;tr|F7AA45|F7AA45_MOUSE
16.685	18.0789	16.6963	23.0975	23.0845	22.9448	22.4398	22.4827	22.3345	+	3.46064	0	5.26565	sp|Q8VIJ6|SFPQ_MOUSE
18.9873	17.3298	16.842	22.7931	22.8806	23.1043	22.8235	22.8868	23.095	+	2.87189	0.000954128	5.2154	sp|P58252|EF2_MOUSE
16.4265	18.4527	16.6158	22.6104	22.5476	22.7061	22.2962	22.2817	22.56	+	2.87643	0.000962963	5.21432	sp|P60335|PCBP1_MOUSE
17.0293	17.4243	16.4948	21.911	22.0485	21.7149	22.0704	22.1889	22.3271	+	4.31367	0	5.21269	sp|P09405|NUCL_MOUSE
16.9007	17.8688	17.1742	22.9558	23.1221	23.1146	22.238	22.5502	22.6457	+	4.10008	0	5.16343	sp|Q810A7|DDX42_MOUSE
17.7955	17.3024	17.004	23.582	23.3141	23.1908	22.1565	22.5775	22.5691	+	4.3275	0	5.06709	sp|Q8BL97|SRSF7_MOUSE
17.5364	17.1116	17.5472	23.167	23.1759	23.0596	22.4705	22.2519	22.4248	+	5.21884	0	4.98397	tr|G5E924|G5E924_MOUSE;sp|Q8R081|HNRPL_MOUSE;tr|G3UY38|G3UY38_MOUSE
15.8351	18.089	16.445	22.0953	22.3293	22.7425	21.6675	21.7731	21.6753	+	2.72618	0.000904348	4.9156	tr|E9QNN1|E9QNN1_MOUSE;sp|O70133|DHX9_MOUSE
17.656	18.1031	16.7081	22.7879	22.8214	23.3217	22.0634	22.4271	22.5544	+	3.43017	0.00155224	4.85922	sp|Q8CH18|CCAR1_MOUSE
17.3671	16.9034	16.7023	22.5979	22.7377	22.6384	21.7548	21.7404	21.9225	+	4.70775	0	4.81496	sp|P70372|ELAV1_MOUSE
18.1321	16.8365	17.0799	22.7113	22.8568	22.6925	22.0545	22.0201	22.1026	+	3.53346	0	4.70958	sp|Q99K48|NONO_MOUSE
16.4918	16.6238	17.223	19.7786	19.5688	17.0743	21.6062	21.4217	21.3826	+	4.42749	0	4.69063	tr|E9PYL9|E9PYL9_MOUSE;tr|D3Z3K1|D3Z3K1_MOUSE;sp|Q9CXW4|RL11_MOUSE;tr|E9PZB3|E9PZB3_MOUSE;tr|D3YW69|D3YW69_MOUSE
17.348	15.862	17.3322	17.2417	17.4836	18.0983	21.2965	21.6794	21.6244	+	3.11817	0.00115556	4.68607	tr|A2A547|A2A547_MOUSE;sp|P84099|RL19_MOUSE
16.7278	16.3296	16.9802	19.2676	19.7143	19.4837	21.2861	21.4293	21.3317	+	4.75258	0	4.66986	tr|D3YX54|D3YX54_MOUSE;sp|P47963|RL13_MOUSE
16.2593	17.1031	16.1085	20.0442	20.2852	20.672	20.5233	21.2646	21.5779	+	3.33687	0.00138667	4.63161	sp|P62702|RS4X_MOUSE
17.5231	17.3257	16.9275	21.3445	21.4593	21.0257	21.8937	21.8504	21.8952	+	4.90501	0	4.62103	sp|P17742|PPIA_MOUSE
17.4981	17.6563	16.5467	21.871	22.0228	22.0216	21.8443	21.9266	21.7737	+	3.72188	0	4.6145	sp|Q99MR6|SRRT_MOUSE
16.5736	17.3853	17.2147	23.2829	23.389	23.1212	21.9132	21.7882	21.3128	+	3.9397	0	4.61353	tr|J3QK72|J3QK72_MOUSE;sp|P49312|ROA1_MOUSE;tr|Q5EBP8|Q5EBP8_MOUSE
17.2647	16.3431	16.3429	21.9296	22.0896	22.354	21.0283	21.192	21.5366	+	3.75429	0	4.60207	tr|A2AU62|A2AU62_MOUSE;sp|Q64012|RALY_MOUSE;tr|A2AU61|A2AU61_MOUSE;tr|A2AU60|A2AU60_MOUSE
16.5155	16.9939	16.9428	15.5674	17.9258	17.3884	21.3183	21.4262	21.3612	+	5.09767	0	4.55121	sp|Q9D8E6|RL4_MOUSE
16.9097	17.4707	17.392	18.6009	17.1015	18.4548	21.9692	21.4453	21.8468	+	4.34803	0	4.49633	sp|P14148|RL7_MOUSE;tr|F6XI62|F6XI62_MOUSE
16.5135	17.8256	17.6138	22.4567	22.4107	22.0844	21.961	21.8479	21.5441	+	3.33272	0.00136842	4.46666	sp|Q99020|ROAA_MOUSE;tr|Q80XR6|Q80XR6_MOUSE;tr|Q20BD0|Q20BD0_MOUSE
16.5854	17.4208	17.1344	21.1926	21.2072	21.5019	21.5424	21.4503	21.4936	+	4.25607	0	4.4486	sp|Q91VI7|RINI_MOUSE
17.4468	17.7361	16.9231	20.0498	20.6308	20.4979	21.7965	21.6929	21.9011	+	4.25615	0	4.42821	sp|Q9CZX8|RS19_MOUSE;tr|D3Z722|D3Z722_MOUSE;tr|D3YUG3|D3YUG3_MOUSE;tr|D3Z5R8|D3Z5R8_MOUSE
18.0739	16.8657	17.0122	22.3084	22.3477	22.4809	21.5492	21.69	21.8137	+	3.4487	0.00150725	4.3671	tr|Q8BGJ5|Q8BGJ5_MOUSE;tr|Q922I7|Q922I7_MOUSE;tr|Q8CB58|Q8CB58_MOUSE;sp|P17225|PTBP1_MOUSE;tr|E9QMW9|E9QMW9_MOUSE
16.7766	17.0457	16.995	22.3405	22.5378	22.3134	21.7719	20.9437	21.0263	+	4.00709	0	4.30818	sp|P48678|LMNA_MOUSE
17.3781	18.0894	17.3978	22.7257	22.7255	22.343	21.7067	22.0097	21.7875	+	4.13287	0	4.21284	sp|Q91VM5|RMXL1_MOUSE;sp|Q9WV02|RBMX_MOUSE;tr|A2AFI3|A2AFI3_MOUSE
21.4962	20.7588	17.5108	23.2401	23.7595	23.0524	24.1147	24.1033	24.1441	+	1.57598	0.00230952	4.19873	sp|P10126|EF1A1_MOUSE;tr|D3Z3I8|D3Z3I8_MOUSE;tr|D3YZ68|D3YZ68_MOUSE;sp|P62631|EF1A2_MOUSE
17.0082	18.1572	17.0622	22.4012	22.568	22.3604	21.6321	21.2638	21.9053	+	3.25497	0.00122353	4.1912	sp|Q91VC3|IF4A3_MOUSE;tr|E9PV04|E9PV04_MOUSE;tr|A2AFK7|A2AFK7_MOUSE
17.8244	17.4258	16.5513	16.8076	19.2238	17.0335	21.2066	21.5544	21.5709	+	3.34729	0.00135065	4.17678	sp|P62918|RL8_MOUSE
15.7587	17.0368	17.3784	20.5668	20.802	20.4719	20.6036	21.1225	20.9594	+	2.8945	0.000936937	4.17054	sp|Q8BGY2|IF5A2_MOUSE;sp|P63242|IF5A1_MOUSE
18.9672	17.5809	17.0003	21.0976	20.9585	20.868	21.7549	21.9437	22.004	+	2.63263	0.000881356	4.05138	sp|P09411|PGK1_MOUSE;tr|S4R2M7|S4R2M7_MOUSE
16.856	16.8711	17.111	21.9352	21.856	21.6187	20.873	20.8437	21.1686	+	5.14956	0	4.01572	sp|P49718|MCM5_MOUSE;tr|Q52KC3|Q52KC3_MOUSE
17.248	18.173	17.2833	21.9704	22.0071	22.2871	21.273	21.6711	21.7975	+	3.52309	0.00157576	4.01243	sp|Q6NVF9|CPSF6_MOUSE;tr|H3BJ30|H3BJ30_MOUSE;tr|H3BJW3|H3BJW3_MOUSE
17.4882	16.3397	17.8644	21.4888	21.6137	21.1068	21.0882	21.3411	21.2603	+	2.99945	0.000990476	3.99909	sp|Q8VDW0|DX39A_MOUSE;tr|D6RHT5|D6RHT5_MOUSE
19.0317	19.7047	17.7453	22.989	22.6938	22.3084	23.0794	22.8282	22.5654	+	2.59604	0.00087395	3.99711	sp|P05213|TBA1B_MOUSE
16.9972	17.0571	17.0371	20.6289	20.6641	20.8381	20.8966	20.9829	21.2017	+	5.76554	0	3.99662	sp|Q61753|SERA_MOUSE
17.8695	17.3847	18.112	20.2904	20.4132	17.2246	21.83	21.7617	21.7611	+	4.30659	0	3.99551	sp|P47962|RL5_MOUSE;tr|D3YYV8|D3YYV8_MOUSE
18.1165	17.0232	17.1373	22.246	22.0191	22.1348	21.5104	21.2002	21.1456	+	3.34399	0.00131646	3.85976	sp|Q501J6|DDX17_MOUSE;tr|Q3U741|Q3U741_MOUSE
17.1264	18.5257	16.573	21.5992	21.5954	21.2311	21.5231	21.4699	20.7665	+	2.43762	0.000806202	3.84482	sp|P68372|TBB4B_MOUSE;sp|Q9D6F9|TBB4A_MOUSE;tr|J3QNR5|J3QNR5_MOUSE
17.6375	17.2996	19.134	22.2635	22.3722	22.2257	21.9886	21.9484	21.5824	+	2.56356	0.000859504	3.81612	sp|P11499|HS90B_MOUSE
17.3039	16.9749	17.7658	18.5319	18.0589	17.3379	20.8434	21.1076	21.4846	+	3.67559	0	3.79699	sp|P61358|RL27_MOUSE;tr|A2A4Q0|A2A4Q0_MOUSE
17.1667	17.2265	16.0859	21.6851	21.8439	21.688	20.7156	20.6475	20.5057	+	3.26758	0.0011954	3.79659	sp|Q922U1|PRPF3_MOUSE
17.9248	17.4439	18.4751	20.9626	21.1911	20.7502	21.7006	21.7366	21.7725	+	3.653	0	3.78863	sp|P52480|KPYM_MOUSE
17.4808	16.7722	16.219	19.4139	19.0975	18.8175	20.8681	20.645	20.2565	+	3.1219	0.00108333	3.76589	tr|Q91V55|Q91V55_MOUSE;tr|D3YYM6|D3YYM6_MOUSE;sp|P97461|RS5_MOUSE
17.1683	17.411	16.8681	21.7444	21.8069	21.8233	20.6379	20.9684	21.0532	+	4.30101	0	3.73734	sp|Q6A068|CDC5L_MOUSE
17.1377	17.3026	16.7098	21.5841	21.6408	21.7584	20.9383	20.7153	20.6495	+	4.33257	0	3.7177	sp|Q8C2Q3|RBM14_MOUSE;tr|E9QL13|E9QL13_MOUSE
17.4668	16.2371	17.2455	17.1647	17.3273	16.7199	20.5192	20.6788	20.8716	+	3.15676	0.00111828	3.70675	sp|P27659|RL3_MOUSE
17.4101	17.3329	18.3917	22.7536	22.4167	22.2789	21.7438	21.0392	21.3261	+	3.11102	0.00105051	3.65814	sp|O35737|HNRH1_MOUSE;tr|Q8C2Q7|Q8C2Q7_MOUSE
16.3294	16.98	17.3281	21.1382	21.7175	21.1971	20.4754	20.711	20.3525	+	3.51314	0.00144444	3.63384	sp|Q9Z2X1|HNRPF_MOUSE;tr|J3QMT0|J3QMT0_MOUSE;tr|J3QM80|J3QM80_MOUSE;tr|J3QMQ5|J3QMQ5_MOUSE
17.1909	18.1602	17.1743	20.9577	21.4322	21.6331	20.6503	21.3147	21.4444	+	3.05241	0.00100971	3.62802	sp|Q569Z6|TR150_MOUSE;tr|Q8BZN7|Q8BZN7_MOUSE
18.2834	16.9554	16.3723	20.1244	20.2199	20.2035	20.718	20.8976	20.8379	+	2.50494	0.000832	3.61411	tr|F6YTZ4|F6YTZ4_MOUSE;tr|J3QM94|J3QM94_MOUSE;sp|P25444|RS2_MOUSE;tr|L7N240|L7N240_MOUSE;tr|D3Z659|D3Z659_MOUSE;tr|D3YVC1|D3YVC1_MOUSE;tr|E9Q1N8|E9Q1N8_MOUSE;tr|J3QMG5|J3QMG5_MOUSE;tr|D3YWJ3|D3YWJ3_MOUSE;tr|L7N453|L7N453_MOUSE
16.7811	17.0023	17.5767	16.73	17.9171	17.1009	20.4747	20.7126	20.8788	+	3.75778	0	3.56865	sp|P62852|RS25_MOUSE
15.9114	17.2098	16.4414	18.302	18.4619	16.9622	19.9232	20.1679	20.0903	+	3.11471	0.00104	3.53957	tr|S4R1N6|S4R1N6_MOUSE;tr|F6YVP7|F6YVP7_MOUSE;sp|P62270|RS18_MOUSE;tr|F5H8M6|F5H8M6_MOUSE
16.1853	16.2853	18.1974	18.5175	18.2289	17.4219	20.703	20.8534	19.7048	+	2.03918	0.00131507	3.53105	sp|P62889|RL30_MOUSE
17.6455	16.6656	17.9198	21.2989	21.3503	21.4898	20.9649	20.6893	21.1153	+	3.03035	0.000971963	3.51287	sp|Q3UEB3|PUF60_MOUSE
16.1628	16.9381	18.2741	19.7505	19.6482	19.8367	19.9784	20.7946	21.0109	+	2.12947	0.000742857	3.46963	sp|P68040|GBLP_MOUSE
16.7208	17.1972	16.8582	22.477	22.4062	22.2819	21.4677	19.9834	19.7215	+	2.45496	0.0008	3.46548	sp|P25206|MCM3_MOUSE
17.5339	16.0794	17.2025	21.2044	21.3232	21.3708	20.4121	20.3161	20.3824	+	2.83229	0.000896552	3.43159	sp|Q9CSH3|RRP44_MOUSE
18.6164	16.807	19.0545	20.0542	20.3593	20.4428	21.4915	21.6078	21.6719	+	2.1173	0.000727273	3.43114	sp|P62908|RS3_MOUSE;tr|D3YV43|D3YV43_MOUSE
17.7456	17.6657	17.3717	20.8855	21.174	21.1923	20.8759	20.9987	21.1627	+	4.76762	0	3.41807	tr|F6ZV59|F6ZV59_MOUSE;tr|G5E8G0|G5E8G0_MOUSE
17.2661	18.1823	15.8774	21.6059	21.397	21.2109	20.7886	20.3995	20.3873	+	2.12653	0.000732394	3.41655	sp|Q921F2|TADBP_MOUSE;tr|Q8R0B4|Q8R0B4_MOUSE;tr|Q6VYI5|Q6VYI5_MOUSE;tr|Q6VYI4|Q6VYI4_MOUSE
16.2682	17.1629	18.1501	21.7966	21.8088	21.8273	20.3784	20.6787	20.7402	+	2.44698	0.000793893	3.40534	sp|Q8K310|MATR3_MOUSE
16.1058	16.9383	18.4167	20.5081	20.6316	21.0921	20.4625	20.5943	20.5845	+	2.12926	0.000737589	3.39356	sp|Q61990|PCBP2_MOUSE;tr|E9Q7D8|E9Q7D8_MOUSE;sp|P57722|PCBP3_MOUSE
17.6052	17.0501	16.182	20.8844	21.1825	21.1239	20.2886	20.3052	20.3792	+	2.90678	0.000920354	3.37857	sp|Q8CGF7|TCRG1_MOUSE
17.6636	17.6973	16.5575	20.2689	16.9518	20.6067	20.5685	20.7329	20.4509	+	2.98889	0.000945455	3.27796	sp|P62281|RS11_MOUSE
17.276	17.9307	17.0777	20.8286	20.7887	20.8207	20.6163	20.6492	20.7735	+	3.61467	0.00152941	3.25155	sp|Q9CQF3|CPSF5_MOUSE
16.877	17.2772	16.8946	19.5902	19.7122	20.2151	20.099	20.3628	20.264	+	4.5406	0	3.22567	sp|P62264|RS14_MOUSE
16.8915	16.7991	17.1517	16.5175	16.4053	18.5948	20.316	20.0391	20.1571	+	4.77028	0	3.2233	sp|P62754|RS6_MOUSE
17.2779	17.6392	16.5574	19.6164	19.6205	19.556	20.3866	20.2424	20.3762	+	3.23096	0.00113043	3.17692	sp|P62242|RS8_MOUSE
16.7659	17.3568	17.0998	21.0457	21.165	21.3657	20.296	20.3718	20.0606	+	4.07598	0	3.16866	sp|Q9CSN1|SNW1_MOUSE
16.415	18.1896	15.2523	19.9755	20.3508	20.3369	19.6685	20.07	19.5904	+	1.65913	0.00236585	3.15735	sp|Q91VR5|DDX1_MOUSE
17.6451	17.0316	17.2523	21.1148	20.9774	21.0327	20.7965	20.1806	20.3898	+	3.60744	0.00146479	3.14598	sp|P32067|LA_MOUSE;tr|A2AR07|A2AR07_MOUSE;tr|F6SXM5|F6SXM5_MOUSE
16.9829	16.1235	17.4402	18.0666	17.1622	18.052	19.6059	19.8418	20.5122	+	2.57579	0.000852459	3.13774	sp|Q8C181|MBNL2_MOUSE
17.5073	17.3479	17.1876	19.1419	19.2601	19.3543	20.4526	20.4239	20.5534	+	5.20152	0	3.12905	sp|P17182|ENOA_MOUSE;tr|Q6PHC1|Q6PHC1_MOUSE
17.016	16.6663	16.292	20.8044	20.5459	19.5187	19.8031	19.8275	19.7037	+	3.90294	0	3.12002	sp|Q9R1C7|PR40A_MOUSE
16.465	16.0036	16.6257	20.1777	20.2403	20.2035	19.1637	19.6051	19.5729	+	3.71406	0	3.08246	sp|Q99PV0|PRP8_MOUSE
16.6683	17.4884	17.4978	17.6375	18.6361	16.7167	20.3653	20.2778	20.2583	+	3.43101	0.00126829	3.08231	sp|P14131|RS16_MOUSE
17.7518	16.7997	17.2988	21.1541	21.046	21.0846	20.4291	20.3866	20.2713	+	3.41667	0.0012381	3.07888	sp|Q921M3|SF3B3_MOUSE
17.6193	17.4952	18.2451	21.2067	21.2592	21.3295	20.8883	20.7697	20.9293	+	3.69226	0.0016	3.07592	sp|Q569Z5|DDX46_MOUSE;tr|F8WHR6|F8WHR6_MOUSE
17.4665	17.0766	16.6461	21.1074	21.6963	21.4059	19.8959	20.1526	20.3498	+	3.46111	0.0013	3.06976	sp|Q8K019|BCLF1_MOUSE
17.7119	17.3212	17.1112	20.797	20.8461	20.9833	20.2086	20.4485	20.5764	+	3.90203	0	3.02972	sp|P10711|TCEA1_MOUSE;tr|E9PYD5|E9PYD5_MOUSE
18.0369	17.6173	17.8467	21.1546	21.252	21.1325	20.7238	20.8978	20.8647	+	4.6438	0	2.99514	sp|P29341|PABP1_MOUSE;tr|Q9D4E6|Q9D4E6_MOUSE
17.0236	16.3358	16.4804	19.58	19.6472	15.4917	19.6636	19.261	19.7864	+	3.44996	0.00125301	2.95709	sp|Q3UKJ7|SMU1_MOUSE
17.8949	17.9976	17.9516	21.7065	21.693	21.7222	20.9382	20.7915	20.9469	+	6.0298	0	2.94412	sp|Q9CX86|ROA0_MOUSE
17.7229	15.5816	17.4025	21.6343	21.4692	19.8232	20.1579	19.9685	19.3678	+	1.84114	0.00192208	2.92906	tr|B2RXM2|B2RXM2_MOUSE;tr|J3QNY1|J3QNY1_MOUSE;tr|E9Q7H5|E9Q7H5_MOUSE;tr|A2AL12|A2AL12_MOUSE;sp|Q8BG05|ROA3_MOUSE
17.5903	17.4706	17.8135	17.657	20.8111	17.7173	20.7607	20.8522	19.9798	+	3.22802	0.00107216	2.90607	sp|P63158|HMGB1_MOUSE;tr|D3YVC6|D3YVC6_MOUSE;tr|D3YZ18|D3YZ18_MOUSE
17.0221	17.801	17.1834	20.777	20.7714	20.5674	20.2257	20.2449	20.2434	+	3.58967	0.00140541	2.9025	tr|Q8VHM5|Q8VHM5_MOUSE;tr|A2AW41|A2AW41_MOUSE;tr|F7B5B5|F7B5B5_MOUSE
17.4627	17.0705	17.6619	20.1065	20.0695	19.8212	20.5551	19.8866	20.3766	+	3.38847	0.00116854	2.87435	tr|H3BJP2|H3BJP2_MOUSE;tr|H3BLJ9|H3BLJ9_MOUSE;tr|H3BJL6|H3BJL6_MOUSE;sp|Q9R0P3|ESTD_MOUSE;tr|H3BKH6|H3BKH6_MOUSE;tr|H3BK43|H3BK43_MOUSE;tr|H3BJC6|H3BJC6_MOUSE
20.406	20.8023	21.2149	23.7289	23.573	23.5444	23.7312	23.5421	23.6695	+	3.5342	0.00133333	2.83985	sp|P16858|G3P_MOUSE;tr|S4R1W1|S4R1W1_MOUSE;tr|S4R257|S4R257_MOUSE;tr|D3YYI5|D3YYI5_MOUSE;tr|D3Z0Z9|D3Z0Z9_MOUSE
16.1605	17.1704	17.5112	20.0973	20.359	20.3584	19.4904	19.7691	20.0285	+	2.53469	0.0008125	2.81531	sp|Q61881|MCM7_MOUSE;tr|D3Z6N3|D3Z6N3_MOUSE
17.2993	18.0304	17.3452	20.2857	20.4341	20.3774	20.2222	20.3343	20.5163	+	3.43098	0.00118182	2.79932	tr|A2AJ72|A2AJ72_MOUSE;tr|Q3TIX6|Q3TIX6_MOUSE
16.6808	16.9273	16.3744	20.8691	20.5508	20.9886	20.8315	17.2277	20.1733	+	1.1552	0.00776842	2.74999	sp|P62996|TRA2B_MOUSE;tr|F8WJG3|F8WJG3_MOUSE
16.8687	17.3701	17.2035	20.3826	20.6059	20.6527	19.7687	19.8752	19.9873	+	4.15582	0	2.72961	sp|Q6P4T2|U520_MOUSE
17.3841	16.9381	18.2847	20.1195	20.2157	17.2583	20.1076	20.0231	20.5505	+	2.48407	0.000781955	2.6914	sp|P62827|RAN_MOUSE;tr|Q14AA6|Q14AA6_MOUSE;sp|Q61820|RANT_MOUSE
17.3346	16.4845	17.6257	15.5574	16.7881	16.0307	19.9556	19.7779	19.7798	+	2.82407	0.000888889	2.68945	tr|L7N202|L7N202_MOUSE;tr|D3YXT4|D3YXT4_MOUSE;sp|P12970|RL7A_MOUSE;tr|D3YVE6|D3YVE6_MOUSE;tr|D3YU93|D3YU93_MOUSE;tr|F6YI27|F6YI27_MOUSE;tr|F6U2H0|F6U2H0_MOUSE
16.941	17.2645	16.9613	22.2222	21.4259	21.2253	19.7469	19.9367	19.5039	+	4.09008	0	2.67359	sp|Q8JZX4|SPF45_MOUSE;tr|A2AP40|A2AP40_MOUSE
16.9483	17.2898	17.5616	20.16	20.4258	20.4411	19.569	20.057	20.1762	+	3.31385	0.00109474	2.6675	sp|Q9Z1M8|RED_MOUSE
17.8137	17.6418	18.3024	20.3818	20.4073	16.5469	20.5766	20.2993	20.5961	+	3.51468	0.0012093	2.57135	sp|P07356|ANXA2_MOUSE;tr|B0V2N8|B0V2N8_MOUSE;tr|B0V2N7|B0V2N7_MOUSE
17.7817	17.9006	17.4528	16.5355	17.1503	17.8266	20.2693	20.23	20.3474	+	4.30706	0	2.57053	tr|E9Q132|E9Q132_MOUSE;sp|Q8BP67|RL24_MOUSE
17.5252	18.5353	17.4574	21.057	21.0226	20.4506	20.6306	20.4303	20.1482	+	2.61819	0.000825397	2.56369	sp|O35326|SRSF5_MOUSE;tr|Q9D8S5|Q9D8S5_MOUSE
17.7205	15.2172	17.9267	19.3024	19.0573	19.029	19.39	19.5205	19.5672	+	1.35921	0.00577778	2.53776	sp|Q9DCD0|6PGD_MOUSE
17.0384	18.7212	17.0525	20.577	20.419	19.9982	20.2479	20.2149	19.9365	+	1.95179	0.00196026	2.52909	sp|P99024|TBB5_MOUSE
16.7057	16.5093	17.8784	19.9137	20.3151	20.4444	19.4854	19.3784	19.6532	+	2.32704	0.000764706	2.47452	sp|P63037|DNJA1_MOUSE;tr|B1AXY0|B1AXY0_MOUSE;tr|B1AXY1|B1AXY1_MOUSE
16.3202	16.9781	16.9076	19.155	19.2229	19.1076	18.9377	19.282	19.3495	+	3.25724	0.001	2.45441	sp|P19324|SERPH_MOUSE
17.2729	16.9805	17.1784	21.0139	21.0866	21.1481	20.2578	18.1008	20.3898	+	1.50954	0.00277457	2.43885	sp|P59708|PM14_MOUSE
17.5497	18.4813	16.3781	19.9215	20.1196	20.4325	19.7737	19.8881	19.9573	+	1.76862	0.0024557	2.40333	sp|P60843|IF4A1_MOUSE;tr|Q8BTU6|Q8BTU6_MOUSE;sp|P10630|IF4A2_MOUSE
17.1414	16.6951	17.1115	20.74	21.0056	20.4586	19.4976	19.4451	19.2108	+	3.84786	0.00148571	2.40186	tr|E9Q640|E9Q640_MOUSE;sp|Q6NZN0|RBM26_MOUSE;tr|E9PYZ7|E9PYZ7_MOUSE;tr|E9PUF4|E9PUF4_MOUSE
17.7607	17.201	17.1741	18.3436	18.6358	18.7654	19.7605	19.7575	19.7829	+	3.62502	0.00128395	2.38838	sp|Q9CY58|PAIRB_MOUSE
17.9298	17.3891	18.1042	17.1958	15.9103	18.379	20.2405	20.2897	20.0463	+	3.32766	0.00101961	2.3845	sp|P62830|RL23_MOUSE
16.9285	17.0448	16.7574	20.9749	21.2962	20.8473	20.0852	20.5002	17.2966	+	1.11062	0.0103005	2.38378	sp|Q62376|RU17_MOUSE
16.8337	18.03	16.4369	19.8433	18.7727	19.3987	19.5177	19.2858	19.5466	+	2.07456	0.00130612	2.3498	tr|D3Z0A2|D3Z0A2_MOUSE;tr|F8WH01|F8WH01_MOUSE;sp|Q9JIF0|ANM1_MOUSE;tr|D3Z3N0|D3Z3N0_MOUSE
17.3133	17.0049	17.0724	20.3489	19.8596	19.6763	19.56	19.0907	19.708	+	3.43413	0.00110638	2.32275	sp|O08810|U5S1_MOUSE;tr|A2AH85|A2AH85_MOUSE;tr|G3UZ34|G3UZ34_MOUSE
17.7018	17.0787	17.2067	20.9184	20.9435	21.0507	20.7238	17.4256	20.7605	+	0.963301	0.0215769	2.30756	sp|P62320|SMD3_MOUSE
17.0272	17.6568	16.6383	18.868	17.2857	17.9466	20.1872	19.1271	18.9003	+	2.01111	0.0012973	2.29745	tr|D3Z6C3|D3Z6C3_MOUSE;sp|P97351|RS3A_MOUSE;tr|D3Z7W7|D3Z7W7_MOUSE
16.8028	17.6806	15.7072	18.2841	18.6502	17.5672	18.8656	18.9725	19.1806	+	1.76907	0.00244025	2.27598	sp|Q9CQ65|MTAP_MOUSE
17.3225	16.7156	16.4516	17.5718	17.7615	17.4494	18.8138	19.1097	19.2454	+	2.82402	0.000866667	2.2264	tr|Q6ZWZ7|Q6ZWZ7_MOUSE;sp|Q9CPR4|RL17_MOUSE
15.9892	17.8356	17.3207	19.7815	19.8071	19.4724	19.5928	19.3567	18.7862	+	1.66658	0.00229586	2.19674	sp|Q8BK67|RCC2_MOUSE
16.62	16.0087	17.8336	19.8894	19.9316	20.2594	17.1572	20.1495	19.7097	+	0.95015	0.022019	2.18471	sp|Q8CCS6|PABP2_MOUSE;tr|G3UY42|G3UY42_MOUSE;tr|D3YUB9|D3YUB9_MOUSE;tr|D3Z055|D3Z055_MOUSE;tr|G3UWS5|G3UWS5_MOUSE;tr|D3Z5F7|D3Z5F7_MOUSE
16.7975	17.7061	16.5517	22.0527	21.7514	22.2048	20.0363	20.2731	17.1536	+	0.94028	0.0237358	2.13588	sp|Q6NV83|SR140_MOUSE
22.7165	21.7852	21.2365	24.4066	24.497	24.2199	24.2061	23.888	23.9272	+	2.03852	0.00198658	2.09436	sp|P63017|HSP7C_MOUSE;tr|Q504P4|Q504P4_MOUSE
16.5436	16.668	19.0298	20.2692	20.0746	20.3784	19.3921	19.4871	19.5478	+	1.1964	0.00780952	2.06189	tr|D3Z0M9|D3Z0M9_MOUSE
17.2255	17.7772	17.5648	17.889	16.4538	16.3615	19.345	19.7858	19.6204	+	3.2532	0.000928571	2.06119	sp|P62301|RS13_MOUSE
16.62	18.0996	17.539	19.6873	19.9671	19.8058	19.2822	19.2894	19.6118	+	1.94568	0.00193464	1.97487	sp|Q8BTV2|CPSF7_MOUSE
16.1852	16.6046	18.0514	18.9928	18.7931	18.7509	18.8128	19.12	18.6547	+	1.52126	0.00274286	1.91541	tr|Q5SUW3|Q5SUW3_MOUSE;sp|Q60760|GRB10_MOUSE
17.1195	17.1759	17.5992	20.1862	19.8859	20.1836	19.1772	19.044	19.2444	+	3.4762	0.000981132	1.85699	sp|Q99JX7|NXF1_MOUSE
16.393	17.1251	17.0553	18.8182	19.2869	19.1397	18.841	18.5966	18.6451	+	2.77127	0.000818898	1.83642	tr|G3X956|G3X956_MOUSE;sp|Q920B9|SP16H_MOUSE
16.6009	18.0296	17.4361	18.8983	19.0418	19.7369	19.3169	18.8771	19.2562	+	1.83174	0.00240994	1.79456	sp|Q921F4|HNRLL_MOUSE
17.8021	17.0328	16.958	17.1541	17.1853	19.4046	18.8604	19.2369	19.0739	+	2.45332	0.000759124	1.79281	sp|Q80XP8|FA76B_MOUSE
16.5905	17.5922	16.7346	16.9035	17.8233	17.0952	18.6658	18.7657	18.7497	+	2.29739	0.00133333	1.75462	sp|Q78PY7|SND1_MOUSE;tr|Q3TJ56|Q3TJ56_MOUSE
16.8443	16.7652	17.0714	19.4587	19.2378	19.4204	18.7028	18.4312	18.7719	+	3.63559	0.0010297	1.74169	sp|P97310|MCM2_MOUSE
17.3758	17.1076	17.8908	19.8721	20.0645	19.8667	19.0692	19.1994	19.3282	+	2.70592	0.000787879	1.74086	sp|Q9D824|FIP1_MOUSE;tr|D3Z3F1|D3Z3F1_MOUSE;tr|D3Z4V2|D3Z4V2_MOUSE;tr|D3Z619|D3Z619_MOUSE
16.5645	17.0256	16.579	18.0617	18.5259	18.4892	18.2401	18.3722	18.7611	+	2.87258	0.00083871	1.73477	sp|P26039|TLN1_MOUSE
16.9078	19.3775	18.166	21.3791	21.7167	21.7181	19.6996	19.7723	20.1462	+	1.11511	0.0126465	1.72226	sp|Q99KG3|RBM10_MOUSE
17.4803	16.922	17.6749	22.241	22.3144	21.3011	18.3493	18.8037	20.0532	+	1.42771	0.00574586	1.70964	tr|E9PZM7|E9PZM7_MOUSE
17.5237	17.9388	17.6926	20.4049	20.2414	20.3062	19.4456	19.4646	19.3129	+	3.699	0.00106122	1.68936	sp|Q8BTI8|SRRM2_MOUSE
17.3294	16.8016	17.039	20.1313	20.5523	19.9373	19.3491	19.4641	17.42	+	1.1664	0.0103542	1.68771	sp|Q9DAW6|PRP4_MOUSE
16.7343	18.199	16.0519	18.6707	18.5804	18.5293	18.6686	18.5193	18.829	+	1.2316	0.00785106	1.67726	sp|Q80X90|FLNB_MOUSE
17.6768	17.0981	16.2012	19.346	19.6036	19.4132	19.2695	18.9287	17.499	+	1.06937	0.0170392	1.5737	sp|Q5SUF2|LC7L3_MOUSE
17.5957	17.2675	17.7308	19.2568	19.4406	19.3537	19.019	19.1825	19.0802	+	3.36921	0.000912281	1.56258	sp|Q8BG81|PDIP3_MOUSE;tr|Q3UDD3|Q3UDD3_MOUSE
15.9631	16.805	16.8488	19.9278	19.8304	19.9793	18.6927	18.6648	16.9257	+	1.12259	0.0125829	1.55545	sp|Q8CH02|SUGP1_MOUSE
16.6168	17.3711	17.7996	18.7866	18.7925	19.3436	18.692	18.6861	18.9485	+	1.8793	0.00239506	1.51304	sp|Q62167|DDX3X_MOUSE;sp|P16381|DDX3L_MOUSE;sp|Q62095|DDX3Y_MOUSE
16.823	18.2275	16.8067	19.3841	19.3394	19.3508	18.832	18.5237	18.9786	+	1.41908	0.00565217	1.49237	sp|Q9CXY6|ILF2_MOUSE
16.4471	16.3325	17.5596	18.0342	18.1172	17.7217	18.6149	18.1799	17.9537	+	1.55008	0.00379775	1.46973	tr|Q80VB6|Q80VB6_MOUSE;sp|Q9JLM8|DCLK1_MOUSE
17.5129	18.0295	15.8967	19.823	19.5273	19.4152	18.7344	18.3856	18.6001	+	1.03035	0.0200386	1.42704	tr|Q921K2|Q921K2_MOUSE;sp|P11103|PARP1_MOUSE
18.1052	16.7345	16.3848	17.5556	17.5387	16.2325	18.7804	18.434	18.2893	+	1.22976	0.00969634	1.42641	sp|Q9JJI8|RL38_MOUSE
17.6007	17.9549	17.6916	19.6837	19.4409	19.6049	18.8788	19.3725	19.2167	+	2.83696	0.00077037	1.40695	tr|A2A6G6|A2A6G6_MOUSE;tr|A2A6G7|A2A6G7_MOUSE;tr|A2A6G8|A2A6G8_MOUSE;tr|A2A6G9|A2A6G9_MOUSE;tr|A2A6H0|A2A6H0_MOUSE;sp|Q61792|LASP1_MOUSE;tr|A2A6H1|A2A6H1_MOUSE;tr|A2A6G5|A2A6G5_MOUSE;tr|E9Q0N6|E9Q0N6_MOUSE
17.5669	17.1807	17.1719	19.6159	19.8762	20.3586	18.5217	18.6541	18.924	+	2.86115	0.000776119	1.39343	sp|Q8CIG8|ANM5_MOUSE
16.6805	16.694	16.6715	19.5235	19.1734	19.1491	18.8594	18.7274	16.5965	+	0.875553	0.0384	1.3791	sp|Q6PFR5|TRA2A_MOUSE;tr|E9QP00|E9QP00_MOUSE
16.1683	17.9555	18.0222	18.7067	19.0421	19.207	18.4917	18.7897	18.9169	+	1.02258	0.0214737	1.3507	sp|Q62470|ITA3_MOUSE
16.7092	17.842	17.0182	17.367	18.4296	18.3892	18.5798	18.444	18.5799	+	1.77148	0.00226901	1.34476	sp|Q9D8N0|EF1G_MOUSE
16.3479	15.9544	17.1614	18.349	18.0965	18.2325	18.1109	17.5452	17.8368	+	1.57773	0.00377654	1.34309	sp|P70168|IMB1_MOUSE
16.8777	16.914	16.7837	16.7141	17.6106	17.8569	18.2402	18.1614	18.1211	+	4.82966	0.00142466	1.31574	sp|P61222|ABCE1_MOUSE
16.0695	17.2534	17.4566	19.0992	19.1204	19.0849	18.4897	17.1559	19.0345	+	0.855916	0.0410507	1.30018	sp|Q9Z0N1|IF2G_MOUSE;tr|A2AAW9|A2AAW9_MOUSE;sp|Q9Z0N2|IF2H_MOUSE
17.0829	16.2502	17.2916	19.5807	19.4821	19.6469	18.4355	17.5531	17.8849	+	1.24292	0.0113814	1.08297	sp|Q8JZM7|CDC73_MOUSE
16.9101	18.0927	17.1083	18.9775	18.5131	16.142	18.7253	18.5109	18.0535	+	1.19749	0.01314	1.05956	tr|G3UZI2|G3UZI2_MOUSE;tr|G3UXJ6|G3UXJ6_MOUSE;tr|G3UZ48|G3UZ48_MOUSE;tr|G3V018|G3V018_MOUSE;sp|Q7TMK9|HNRPQ_MOUSE;tr|G3UWM1|G3UWM1_MOUSE
17.4038	17.8401	17.4571	18.6135	18.6464	18.6948	18.4102	18.8411	18.5618	+	2.29052	0.00190968	1.03735	sp|Q8VEE4|RFA1_MOUSE;tr|Q5SWN2|Q5SWN2_MOUSE
17.3431	17.3728	16.6375	17.8258	16.9155	17.8346	18.0254	18.281	18.1272	+	1.82179	0.0027907	1.02674	sp|Q8R1B4|EIF3C_MOUSE
17.0373	17.9237	16.7284	18.6388	18.1883	18.2893	18.2241	18.1024	18.2485	+	1.2506	0.0121827	0.961873	tr|G5E839|G5E839_MOUSE;sp|P80315|TCPD_MOUSE
16.9172	16.7469	16.5708	18.2141	18.2414	18.0527	17.7817	17.6472	17.3265	+	2.12566	0.00228235	0.840172	sp|P97311|MCM6_MOUSE
16.5108	17.5074	16.8362	18.4618	18.6077	18.8745	17.804	17.6557	17.8546	+	1.28404	0.0130746	0.819972	tr|D3Z6P1|D3Z6P1_MOUSE;tr|D6RCU8|D6RCU8_MOUSE;sp|Q9DCL9|PUR6_MOUSE
17.0293	17.4601	16.6928	18.313	18.4672	18.3136	18.2377	17.7534	17.355	+	1.00014	0.0387963	0.72129	tr|D3YW87|D3YW87_MOUSE;sp|Q8VHX6|FLNC_MOUSE;tr|D3Z576|D3Z576_MOUSE
18.0578	18.0608	17.4333	18.3124	18.2099	18.6308	18.2199	18.5926	18.5755	+	1.19147	0.0257944	0.612035	sp|Q64727|VINC_MOUSE
22.9576	22.8938	22.8234	24.9104	24.8337	25.2193	22.5283	22.491	22.4227	+	2.93694	0.00323164	-0.41095	sp|P01868|IGHG1_MOUSE;sp|P01869|IGH1M_MOUSE
22.0307	22.0497	21.8807	22.1115	22.0515	21.7714	21.6708	21.2081	21.2333	+	1.74311	0.00618378	-0.616301	sp|Q3V3R1|C1TM_MOUSE
22.5483	22.4658	22.9399	20.6068	20.6113	20.1052	21.9081	22.0674	22.1287	+	1.73589	0.00615054	-0.616589	sp|Q9WUM4|COR1C_MOUSE
22.2279	22.4283	22.2347	20.9521	20.8996	20.9711	21.6135	21.7257	21.5851	+	2.94958	0.00194737	-0.655556	sp|P57780|ACTN4_MOUSE;tr|E9Q2W9|E9Q2W9_MOUSE
30.5085	30.4551	30.2867	29.0075	28.8341	28.5192	29.9168	29.8226	29.3925	+	1.80755	0.00571429	-0.706134	sp|P63260|ACTG_MOUSE
25.1073	24.7956	24.6621	24.1143	24.3404	23.2033	24.1277	24.032	24.0327	+	2.36467	0.002425	-0.79087	sp|P07607|TYSY_MOUSE
24.2648	24.4453	24.3734	22.5157	22.4028	22.1089	23.5642	23.499	23.2464	+	2.95696	0.000748201	-0.92466	tr|D3Z6I8|D3Z6I8_MOUSE;tr|E9Q7Q3|E9Q7Q3_MOUSE
20.8916	21.5889	21.264	17.2228	18.5633	18.8716	19.9725	20.0551	20.9143	+	1.21175	0.0140792	-0.934186	tr|G5E8R0|G5E8R0_MOUSE;tr|G5E8R1|G5E8R1_MOUSE;tr|E9Q455|E9Q455_MOUSE;tr|E9Q453|E9Q453_MOUSE;tr|G5E8R2|G5E8R2_MOUSE;tr|E9Q456|E9Q456_MOUSE;tr|E9Q448|E9Q448_MOUSE
17.2917	18.0166	18.6697	17.4657	17.4377	17.6593	16.7547	16.7387	17.1671	+	1.23097	0.0117744	-1.10582	sp|P52293|IMA1_MOUSE;tr|A2A600|A2A600_MOUSE;tr|A2A601|A2A601_MOUSE
17.8269	17.6857	17.7427	17.3814	17.5775	17.6573	16.8922	15.3652	17.1056	+	1.11017	0.0155074	-1.29741	sp|P61290|PSME3_MOUSE;tr|A2A4J3|A2A4J3_MOUSE;tr|A2A4J1|A2A4J1_MOUSE
20.1717	20.2698	20.0668	17.0096	16.7073	16.8994	19.2885	16.8924	19.1937	+	1.02263	0.0179417	-1.71126	sp|P61161|ARP2_MOUSE
21.366	21.2582	20.8865	24.0192	23.6866	23.7062	20.56	17.5822	19.8148	+	0.956123	0.0238483	-1.85123	sp|P01631|KV2A7_MOUSE
17.3081	16.2281	16.6572	20.8853	20.5494	19.4505	20.4015	16.186	19.574		0.681388	0.0646154	1.9894	tr|G3UXT7|G3UXT7_MOUSE;tr|Q8CFQ9|Q8CFQ9_MOUSE;sp|P56959|FUS_MOUSE
17.3001	16.5337	17.6569	20.0579	20.1259	19.7976	19.7143	19.6904	16.7911		0.697039	0.0643243	1.56838	sp|P84089|ERH_MOUSE
16.2871	16.5309	18.021	20.7267	20.9543	21.1881	17.1361	17.4957	20.5219		0.526071	0.119586	1.43825	sp|Q8CGZ0|CHERP_MOUSE;tr|G5E8I8|G5E8I8_MOUSE
17.2622	16.8895	16.1601	19.8167	19.7135	19.1765	18.4822	18.523	16.5683		0.685446	0.0725536	1.08722	sp|Q8K4Z5|SF3A1_MOUSE
17.1312	17.0751	17.3877	19.4889	19.9012	20.1148	18.8193	16.5921	19.325		0.548416	0.118528	1.04746	sp|O35691|PININ_MOUSE;tr|Q3TUQ5|Q3TUQ5_MOUSE
18.0744	16.4988	16.9122	18.7723	18.6624	18.87	18.8803	18.4704	17.2262		0.683691	0.0732267	1.03046	tr|A2AW05|A2AW05_MOUSE;sp|Q08943|SSRP1_MOUSE
16.2827	18.0805	16.7204	19.2565	19.4081	20.0121	17.6489	18.906	17.5211		0.644716	0.083823	0.997466	tr|D3Z6F5|D3Z6F5_MOUSE;sp|Q03265|ATPA_MOUSE
18.3012	17.8275	16.9762	19.6427	19.5565	19.3075	18.7425	18.816	18.0597		0.852982	0.0504954	0.837745	sp|Q9D554|SF3A3_MOUSE
17.5479	16.8954	16.454	18.9629	18.6166	18.9088	18.3038	17.6001	17.0756		0.658839	0.0918238	0.694076	tr|H9KV00|H9KV00_MOUSE;sp|Q9QX47|SON_MOUSE;tr|H9KV01|H9KV01_MOUSE;tr|H9KV15|H9KV15_MOUSE;tr|H9KV02|H9KV02_MOUSE
17.159	17.8099	17.7117	18.8643	18.9257	18.6669	18.7906	18.9572	16.7269		0.330417	0.441399	0.59807	sp|Q8BGQ7|SYAC_MOUSE
17.1502	17.9001	17.7985	19.0475	18.4889	18.7149	18.274	18.1742	17.6641		0.629281	0.143056	0.421188	sp|O88532|ZFR_MOUSE
17.3365	17.0844	17.1984	19.8166	20.1017	20.3741	18.6737	17.3769	16.4332		0.16618	0.820835	0.28816	sp|Q5SFM8|RBM27_MOUSE
16.8287	17.1356	16.5546	19.4046	19.4582	18.8087	18.1304	17.0307	15.956		0.11112	0.881251	0.199391	sp|Q91ZW3|SMCA5_MOUSE
16.9302	17.6569	17.5494	18.4689	18.9007	18.8219	16.6211	17.5192	18.454		0.0947204	0.89669	0.152579	sp|Q9WTM5|RUVB2_MOUSE;tr|D3YXQ8|D3YXQ8_MOUSE
17.0071	16.9308	17.0625	18.9816	18.7282	18.8709	16.4496	17.9239	16.698		0.0172208	0.984936	0.0237185	sp|Q9JIK5|DDX21_MOUSE
17.4659	17.7638	17.9443	18.4981	18.4271	18.5163	17.9006	16.173	17.7594		-4.34294e-08	1	0	sp|A2A4P0|DHX8_MOUSE;tr|A2A4N9|A2A4N9_MOUSE
17.4329	17.1508	17.1657	20.5323	20.8428	20.3716	17.5286	15.9992	17.1742		-4.34294e-08	1	0	sp|B2RY56|RBM25_MOUSE;tr|S4R2B0|S4R2B0_MOUSE
17.2512	16.8308	16.8611	19.9769	20.1834	20.2549	16.613	17.3761	16.0733		-4.34294e-08	1	0	sp|P11440|CDK1_MOUSE;tr|D3Z2T9|D3Z2T9_MOUSE
16.6027	16.5891	16.4117	18.3427	18.4335	18.2337	17.519	16.2391	15.8532		-4.34294e-08	1	0	sp|P57784|RU2A_MOUSE;tr|G5E883|G5E883_MOUSE
17.7767	17.767	18.0136	19.6331	19.8713	19.9781	18.2214	17.7695	16.9809		-4.34294e-08	1	0	sp|P63038|CH60_MOUSE
17.2407	17.6131	16.5507	17.8567	17.9795	17.7536	17.3065	17.399	16.6959		-4.34294e-08	1	0	sp|Q62523|ZYX_MOUSE
16.9193	16.5762	16.9395	17.9212	17.9146	17.9098	17.1699	17.1779	17.1204		-4.34294e-08	1	0	sp|Q91VN6|DDX41_MOUSE
17.6808	17.6063	18.0805	19.1439	19.101	19.2265	16.7896	16.9963	17.5086		-4.34294e-08	1	0	tr|F6QKD2|F6QKD2_MOUSE;sp|Q9CWX9|DDX47_MOUSE
16.9745	17.1109	18.092	19.5238	19.7542	20.1183	17.5043	16.0405	16.9783		-4.34294e-08	1	0	tr|Q45VK5|Q45VK5_MOUSE;sp|Q9Z1X4|ILF3_MOUSE
16.9225	17.4365	16.594	17.4569	17.4926	17.562	16.811	16.4563	17.232		0.172243	0.842416	-0.151218	sp|Q8BZX4|SREK1_MOUSE
16.807	17.2053	18.1671	18.3603	18.4069	18.6702	17.9559	16.5158	17.1629		0.113611	0.882729	-0.18162	sp|Q8CHY6|P66A_MOUSE;tr|E9QMN5|E9QMN5_MOUSE
18.1277	17.7418	17.4528	18.7113	18.7186	19.0795	18.2618	16.8985	17.023		0.327291	0.517508	-0.379684	tr|Q921W2|Q921W2_MOUSE;sp|P70318|TIAR_MOUSE;tr|Q8CII5|Q8CII5_MOUSE;tr|G5E8L2|G5E8L2_MOUSE;tr|Q80ZW7|Q80ZW7_MOUSE
17.1285	18.4419	17.9281	18.8742	19.0672	18.9537	18.2156	16.5912	16.6081		0.453046	0.210525	-0.694491	sp|P42932|TCPQ_MOUSE;tr|H3BL49|H3BL49_MOUSE
21.3876	21.2044	16.4096	19.4548	19.8174	19.7079	21.0948	21.2951	20.8377		0.359	0.302979	1.40865	sp|P68134|ACTS_MOUSE;sp|P68033|ACTC_MOUSE;sp|P63268|ACTH_MOUSE;sp|P62737|ACTA_MOUSE;tr|D3YZY0|D3YZY0_MOUSE
21.2146	17.1019	17.4982	21.0317	20.1883	21.128	20.8276	21.9135	17.0463		0.268555	0.542237	1.32424	sp|P62983|RS27A_MOUSE;tr|E9Q9J0|E9Q9J0_MOUSE;sp|P62984|RL40_MOUSE;tr|E9Q4P0|E9Q4P0_MOUSE;tr|E9Q5F6|E9Q5F6_MOUSE;tr|E9QNP0|E9QNP0_MOUSE;tr|Q5SX22|Q5SX22_MOUSE;sp|P0CG49|UBB_MOUSE;sp|P0CG50|UBC_MOUSE;tr|F6X7C4|F6X7C4_MOUSE;tr|J3QK04|J3QK04_MOUSE
20.1262	20.6515	17.2228	16.8789	15.9391	17.4198	19.874	19.9548	20.2385		0.255408	0.611968	0.688953	tr|H7BWZ3|H7BWZ3_MOUSE;sp|Q9JM76|ARPC3_MOUSE;tr|D3Z2F7|D3Z2F7_MOUSE;tr|D3Z2F8|D3Z2F8_MOUSE
16.2811	17.7391	16.622	17.1657	17.1858	17.3214	17.3899	17.4786	17.5879		0.611017	0.118452	0.604709	sp|A2AKX3|SETX_MOUSE
17.0153	16.7517	18.7426	16.9701	16.7296	17.3146	17.3535	18.5101	17.9385		0.239829	0.679888	0.430895	sp|P10107|ANXA1_MOUSE
18.0066	19.2783	17.5209	17.1031	17.5982	16.5411	18.4921	18.556	18.9338		0.292918	0.580667	0.39198	sp|Q9R0E1|PLOD3_MOUSE
18.1866	17.4418	16.2227	17.3922	17.5498	18.0336	17.6293	17.6776	17.6716		0.261669	0.648919	0.375838	sp|Q01853|TERA_MOUSE
18.3584	17.8852	17.4867	18.2016	18.0335	17.4984	18.2177	18.3323	18.2697		0.645509	0.14817	0.363132	sp|P38647|GRP75_MOUSE
21.1615	21.0949	20.7608	20.412	20.4816	20.5598	21.2113	21.2407	21.1649		0.72698	0.23442	0.19994	sp|P18760|COF1_MOUSE;tr|F8WGL3|F8WGL3_MOUSE
20.9329	22.3729	22.3469	19.057	20.0638	19.7359	22.1297	21.9851	22.0662		0.13605	0.865261	0.176059	sp|P26041|MOES_MOUSE
21.4002	21.7634	21.6102	21.0143	21.0467	20.8844	21.8167	21.7478	21.4702		0.228054	0.839906	0.0869935	tr|E9Q452|E9Q452_MOUSE;tr|Q8BSH3|Q8BSH3_MOUSE;sp|P58771|TPM1_MOUSE;tr|E9Q454|E9Q454_MOUSE;tr|Q8BP43|Q8BP43_MOUSE;tr|E9Q450|E9Q450_MOUSE;tr|F8WID5|F8WID5_MOUSE;tr|S4R2U0|S4R2U0_MOUSE;tr|B7ZNL3|B7ZNL3_MOUSE
22.6273	22.8675	22.8429	22.9313	22.8871	22.993	22.8625	22.7485	22.8607		0.20227	0.894877	0.0446332	sp|Q8BGD9|IF4B_MOUSE
16.4257	18.1661	17.2445	17.1936	17.1821	17.6749	17.1229	17.4789	17.3275		0.0201342	0.985833	0.0310205	sp|Q60864|STIP1_MOUSE
18.6017	19.0097	18.9272	17.7156	17.7235	17.8671	19.2497	18.7471	18.5814		0.0186302	0.983564	0.0132427	sp|P26231|CTNA1_MOUSE
17.4689	16.455	17.8023	17.0795	17.3664	17.6211	16.9632	17.6491	17.9994		-4.34294e-08	1	0	sp|Q60596|XRCC1_MOUSE
16.1667	19.1673	16.6241	17.5318	17.2634	17.4558	17.0375	16.9314	16.2919		-4.34294e-08	1	0	sp|Q6ZQ73|CAND2_MOUSE
16.6795	17.6703	16.8	17.3139	17.3356	17.2489	16.8808	17.1074	17.4644		-4.34294e-08	1	0	sp|Q8K298|ANLN_MOUSE
16.7906	17.1856	16.988	17.2613	17.1327	17.3625	18.0708	17.5388	17.3912		-4.34294e-08	1	0	tr|F6W8W7|F6W8W7_MOUSE;tr|E9QAP7|E9QAP7_MOUSE
16.7985	18.1084	16.6948	17.3969	17.5623	17.3978	17.4432	17.8015	16.7891		-4.34294e-08	1	0	tr|Q80X98|Q80X98_MOUSE
16.8771	20.9534	20.8276	16.5008	17.3337	18.6126	19.5797	19.6642	19.3432		0.00578159	0.990772	-0.02366	tr|Q5RKN9|Q5RKN9_MOUSE;sp|P47753|CAZA1_MOUSE
16.618	16.9648	17.9902	16.3911	17.1587	16.7048	17.0193	17.0078	17.4266		0.0308341	0.976061	-0.0397631	sp|O88477|IF2B1_MOUSE
19.9565	19.5058	20.4637	17.3124	19.5126	19.2806	19.839	20.0849	19.8546		0.0591785	0.952626	-0.0491912	tr|A1BN54|A1BN54_MOUSE;sp|Q7TPR4|ACTN1_MOUSE
24.1837	24.1941	24.1238	23.839	23.8593	23.7145	24.0796	24.0941	24.0278		1.54887	0.357267	-0.100014	tr|Q99NF7|Q99NF7_MOUSE
26.5769	26.4849	26.2628	25.8897	25.5972	25.5342	26.6331	26.1939	26.1395		0.261502	0.783304	-0.119368	sp|Q9JHJ0|TMOD3_MOUSE
23.148	23.4605	23.6081	21.4355	21.3642	21.6175	23.2973	23.5205	22.9388		0.28499	0.734896	-0.153343	sp|Q6IRU2|TPM4_MOUSE
17.6896	17.7103	17.5194	17.2345	16.3495	16.2332	17.6758	17.3987	17.369		0.620522	0.396465	-0.158602	sp|P23116|EIF3A_MOUSE
21.7755	22.3245	22.3754	20.1479	20.3446	20.1461	21.7516	22.1683	22.0795		0.277105	0.736112	-0.158674	tr|A6PWS5|A6PWS5_MOUSE
21.202	22.0047	22.1211	19.6658	19.1944	19.6888	21.4977	21.742	21.5657		0.228866	0.774841	-0.174108	sp|Q99JY9|ARP3_MOUSE
21.9869	22.2172	21.9719	20.8333	20.639	20.0342	21.8632	21.8079	21.8651		1.22844	0.100439	-0.213278	tr|Q8VCQ8|Q8VCQ8_MOUSE;tr|S4R1T7|S4R1T7_MOUSE;tr|E9QA16|E9QA16_MOUSE;tr|E9Q0M9|E9Q0M9_MOUSE;tr|D3Z6I7|D3Z6I7_MOUSE;tr|E9QA15|E9QA15_MOUSE
27.4477	27.6087	27.6863	25.871	25.891	25.9305	27.3431	27.4112	27.253		1.36536	0.0722691	-0.245188	sp|P13020|GELS_MOUSE
16.9877	17.5168	17.5891	17.3527	18.3338	17.7502	17.3296	16.7964	17.204		0.439051	0.407835	-0.254549	tr|E9Q983|E9Q983_MOUSE;tr|Q8K4L2|Q8K4L2_MOUSE;tr|E9Q3Z5|E9Q3Z5_MOUSE;sp|Q8K4L3|SVIL_MOUSE;tr|F6R6A4|F6R6A4_MOUSE
22.1338	22.2812	22.4172	19.7389	20.1396	20.0273	21.9191	22.118	21.8965		1.30054	0.0595982	-0.299552	sp|Q9ERG0|LIMA1_MOUSE
20.5843	21.3459	21.3351	18.8837	18.8873	19.1067	20.3551	20.6499	20.6656		0.913863	0.0593273	-0.531554	sp|P59999|ARPC4_MOUSE
20.8594	20.43	19.8311	19.6474	20.1099	18.5531	20.1573	19.2777	19.9596		0.650474	0.107406	-0.575294	sp|Q8R5C5|ACTY_MOUSE;sp|P61164|ACTZ_MOUSE
19.7598	21.1633	21.2493	18.9271	16.9056	17.0971	20.593	20.7876	16.5832		0.410144	0.215578	-1.40281	tr|D3Z2H9|D3Z2H9_MOUSE
17.5417	23.004	17.4051	25.1381	25.2498	25.1027	17.0364	17.7254	17.1285		0.471458	0.146359	-2.02018	sp|P01837|IGKC_MOUSE
